# Supplementary material for: Transcriptional alterations in Caenorhabditis elegans following exposure to an anthelmintic fraction of the plant Picria fel-terrae Lour
Source: Parasit Vectors. 2019 Apr 25;12:181. doi: 10.1186/s13071-019-3429-4 (PMC6485125; doi:10.1186/s13071-019-3429-4)
Supplement: Supplementary file 3 — Additional file 3: Table S2. List of differentially transcribed genes using only n = 2 and removing outliers (F5.2 and M9.3), including expected counts for biological replicates and using a cutoff of FDR 0.05 and a 2-fold change in transcription. [file 13071_2019_3429_MOESM3_ESM.xlsx]

## Sheet: Sheet1
Table S2. List of differentially transcribed genes using only n=2 and removing outliers (F5.2 and M9.3) , including expected counts for biological replicates and using a cutoff of FDR 0.05 and a 2 fold change in transcription										Sig Diff Expression (more than 2 -fold change)
Expected counts	F5.1	F5.3	M9.1	M9.2	PPEE	PPDE	RealFC	Up in F5 treatment (n=214)	Down in F5 treatment (n=357)
WBGene00021084	26	15	0	1	9.03814e-08	1	40.5435
WBGene00019978	1823	1718	60	53	0	1	31.4444
WBGene00015398	75	78	1	4	0	1	30.6894
WBGene00020891	2353	2386	89	86	0	1	27.1822
WBGene00009706	292	320	17	11	0	1	21.9078
WBGene00001477	8781	9231	441	432	0	1	20.7132
WBGene00018170	33.88	38.63	2	2	2.18447e-05	0.999978	18.1148
WBGene00018621	497	503	26	31	0	1	17.6148
WBGene00011800	44	56	1	5	4.91479e-11	1	16.7352
WBGene00017168	41.37	40.03	3.24	1.69	5.93424e-07	0.999999	16.4885
WBGene00018167	3.12	9.37	0	1	0.0473718	0.952628	12.3776
WBGene00016664	125	126	11	10	0	1	11.9865
WBGene00045276	180	181	15	17	0	1	11.3228
WBGene00044514	102	125	9	12	0	1	10.8517
WBGene00003099	97	108	13	6	0	1	10.8038
WBGene00009512	649	678	54	72	0	1	10.5793
WBGene00010705	102	107	10	10	0	1	10.4822
WBGene00015660	815	759	81	72	0	1	10.3237
WBGene00014089	119	139	9	17	0	1	9.97093
WBGene00021979	138.31	138.83	11	19.68	0	1	9.07583
WBGene00017190	38.93	48.84	0	9.77	7.33647e-05	0.999927	9.04668
WBGene00019967	427	508	58	60	0	1	7.95547
WBGene00010936	110	122	13	17	0	1	7.76483
WBGene00008323	33	44	4	6	0.0458803	0.95412	7.72573
WBGene00007913	454	416	56	61	0	1	7.46527
WBGene00000663	45	44	6	6	0.000991462	0.999009	7.43512
WBGene00015841	55	77	9	9	1.03029e-13	1	7.35691
WBGene00000133	48	69	9	7	8.73224e-12	1	7.33094
WBGene00001757	22	46	6	4	0.00248709	0.997513	6.81206
WBGene00019593	82	67	13	9	3.11307e-12	1	6.78748
WBGene00020672	224	228	31	36	0	1	6.7737
WBGene00021690	48	32	5	7	4.97965e-09	1	6.68696
WBGene00010808	69	56	12	7	3.05634e-08	1	6.58995
WBGene00017567	48	45	5	10	0.00593717	0.994063	6.22705
WBGene00002018	207	183	33	30	0	1	6.21139
WBGene00016987	839	842	138	146	0	1	5.94289
WBGene00011643	139	147	25	25	0	1	5.74094
WBGene00003616	1765	1734	294	319	0	1	5.73146
WBGene00013230	5	12	2	1	0.0469538	0.953046	5.65219
WBGene00012107	941	938	147	193	0	1	5.5516
WBGene00017083	12	21	2	4	0.00089588	0.999104	5.51734
WBGene00007553	298	261	49	54	0	1	5.44855
WBGene00009221	25155	24271	4555	4553	0	1	5.44798
WBGene00004098	67.29	51.68	7.45	14.53	2.15383e-14	1	5.4373
WBGene00017390	716	731	121	147	0	1	5.42284
WBGene00000030	60.15	53.18	10.23	10.98	0.000226979	0.999773	5.36069
WBGene00009096	115	127	18	28	0	1	5.28559
WBGene00012686	65	64	12	13	5.17421e-06	0.999995	5.17798
WBGene00021410	21	10	5	1	0.0151475	0.984853	5.15448
WBGene00012841	14	6.5	1.5	2.5	0.0285052	0.971495	5.12803
WBGene00012844	14	6.5	1.5	2.5	0.0285052	0.971495	5.12803
WBGene00020128	183	205	49	27	0	1	5.11778
WBGene00009785	246	312	61	50	0	1	5.04463
WBGene00013500	24	11	3	4	0.0143132	0.985687	5.00912
WBGene00003511	1002	956	175	219	0	1	4.99147
WBGene00009048	681	708	142	143	0	1	4.8929
WBGene00018614	173	184	36	38	0	1	4.84319
WBGene00000082	104	99	21	22	7.99361e-14	1	4.73822
WBGene00016319	441	427	94	92	0	1	4.68439
WBGene00000024	138.71	165.32	38.55	27.47	0	1	4.61913
WBGene00000169	3041	3214	677	686	0	1	4.60756
WBGene00004061	484	535	121	106	0	1	4.50534
WBGene00007841	215	188	47	43	0	1	4.49336
WBGene00009387	135	136	28	33	0	1	4.46081
WBGene00009691	1994.78	2003.55	402.23	533.07	0	1	4.29461
WBGene00017336	402	428	108	87	0	1	4.27093
WBGene00017659	5447	5507	1385	1321	0	1	4.06361
WBGene00003633	103	87	23	24	2.21882e-09	1	4.05718
WBGene00045253	45	26	4	14	0.00399065	0.996009	3.9657
WBGene00016013	327	326	83	83	0	1	3.94893
WBGene00002016	171	202	50	45	0	1	3.94069
WBGene00001156	444	465	119	116	0	1	3.88303
WBGene00003669	366	366	97	98	0	1	3.7685
WBGene00044175	38	59	11	15	2.72116e-05	0.999973	3.74723
WBGene00022679	117	106	28	32	5.46339e-11	1	3.73138
WBGene00009328	98	113	32	25	9.6708e-10	1	3.71365
WBGene00194658	171	180	50	45	0	1	3.70799
WBGene00009142	6877	6946	1783	1970	0	1	3.69864
WBGene00004099	90.95	73.78	22.96	21.95	3.9289e-05	0.999961	3.68041
WBGene00010470	531	510	153	133	0	1	3.65277
WBGene00008584	260	285	66	85	0	1	3.62558
WBGene00044644	309	348	87	96	0	1	3.60521
WBGene00007903	26	42	11	8	0.000274047	0.999726	3.58884
WBGene00010422	105	98	29	28	3.48864e-08	1	3.57412
WBGene00002019	236	207.5	63.5	61.5	0	1	3.56105
WBGene00002020	236	207.5	63.5	61.5	0	1	3.56105
WBGene00018268	152	120	43	34	2.22045e-16	1	3.54326
WBGene00001725	156	140	33	51	2.22045e-16	1	3.54046
WBGene00000512	154	160	42	48	0	1	3.50333
WBGene00012942	49	71	17	19	1.12846e-06	0.999999	3.34692
WBGene00017140	14.14	25.79	8.18	3.77	0.0169383	0.983062	3.3462
WBGene00009692	379.22	385.45	176.77	52.93	2.22145e-08	1	3.33352
WBGene00002026	460	450	141	134	0	1	3.32157
WBGene00019968	21	35	7	10	0.00173988	0.99826	3.3083
WBGene00016453	137	130	42	39	4.86022e-12	1	3.30807
WBGene00009729	397	420	127	122	0	1	3.29374
WBGene00007536	144	185	53	49	6.58362e-14	1	3.23776
WBGene00017756	1001	1057	309	330	0	1	3.23395
WBGene00000213	79	79	31	18	0.0185509	0.981449	3.23229
WBGene00019782	257	288	88	83	0	1	3.19929
WBGene00020007	520	527	175	159	0	1	3.14632
WBGene00022073	151	133	46	45	6.36591e-12	1	3.13232
WBGene00004156	222	220	78	66	0	1	3.08007
WBGene00007969	8454	8330	2753	2752	0	1	3.06089
WBGene00008922	1269	1290	416	426	0	1	3.05137
WBGene00012538	1640	1628	566	512	0	1	3.04276
WBGene00000136	443	410	138	146	0	1	3.01551
WBGene00003610	111	99	34	36	3.25811e-05	0.999967	3.01147
WBGene00008803	203	223	74	68	0	1	3.01118
WBGene00011839	127	137	48	40	2.76397e-09	1	3.01027
WBGene00001398	14812	14705	4860	5009	0	1	3.00291
WBGene00018297	231	196	65	79	0	1	2.97777
WBGene00007957	463	514	185	151	0	1	2.91794
WBGene00004236	137	121	38	51	6.03047e-08	1	2.91168
WBGene00003704	819	828	296	276	0	1	2.89024
WBGene00000735	131.3	132.39	46.92	46.35	1.07183e-07	1	2.83789
WBGene00021627	623	755	235	262	0	1	2.78461
WBGene00003620	378	407	137	150	0	1	2.74662
WBGene00007892	246	200	83	80	0	1	2.74618
WBGene00014836	492	515	197	181	0	1	2.67402
WBGene00006462	275	304	121	97	0	1	2.66512
WBGene00021473	121	91	44	36	2.85801e-08	1	2.6583
WBGene00011642	204	215	73	87	2.44249e-15	1	2.63009
WBGene00012535	119	101	43	41	0.00536139	0.994639	2.62843
WBGene00011753	625	635	218	264	0	1	2.62559
WBGene00019730	824	783	319	296	0	1	2.62274
WBGene00019744	175	156	63	64	1.02819e-09	1	2.61625
WBGene00006929	70438.1	66962	26665.3	26098.5	0	1	2.61414
WBGene00003561	1253	1077	472	423	0	1	2.61267
WBGene00012546	662	652	243	264	0	1	2.60239
WBGene00010681	4606	4611	1787	1773	0	1	2.59923
WBGene00001476	1712	1785	673	682	0	1	2.59115
WBGene00017467	144	131	46	61	6.87898e-06	0.999993	2.58151
WBGene00002013	233	246	98	90	0	1	2.55737
WBGene00001240	582	532	225	213	0	1	2.55289
WBGene00015357	383	362	162	131	0	1	2.55124
WBGene00000647	195	207	83	76	6.75682e-13	1	2.53769
WBGene00000636	318	336	128	131	0	1	2.5352
WBGene00001368	376	361	162	133	0	1	2.50686
WBGene00023486	117	117	53	41	0.0105755	0.989424	2.49739
WBGene00017241	578	568	225	236	0	1	2.49592
WBGene00009895	7532	7676	3001	3133	0	1	2.48939
WBGene00016343	129	90	40	49	8.85731e-05	0.999911	2.47066
WBGene00020556	1341	1370	575	527	0	1	2.46931
WBGene00011530	51	42	12	26	0.000475105	0.999525	2.46023
WBGene00018755	139	123	49	58	0.000715499	0.999285	2.45878
WBGene00009334	2295	2378.21	950.37	963.33	0	1	2.45176
WBGene00003602	195	210	80	87	1.9606e-11	1	2.43518
WBGene00001243	1244	1181	505	496	0	1	2.43195
WBGene00011304	7297	6793	3081	2764	0	1	2.4194
WBGene00016658	636	709	271	292	0	1	2.39899
WBGene00020778	42	32	21	10	0.00424636	0.995754	2.3912
WBGene00018682	335	321	154	122	0	1	2.38474
WBGene00004394	139	122	56	54	0.00500481	0.994995	2.38145
WBGene00007365	1400	1408	598	591	0	1	2.37091
WBGene00002017	675	745	285	317	0	1	2.36884
WBGene00010320	387	341	149	161	0	1	2.35782
WBGene00020166	2804	2842	1182	1227	0	1	2.3532
WBGene00008677	427	417	186	183	0	1	2.29612
WBGene00000040	3521	3365	1576	1444	0	1	2.2886
WBGene00000734	223.7	218.61	102.08	94.65	2.77305e-10	1	2.25664
WBGene00045305	203	214	87	99	5.71226e-09	1	2.25144
WBGene00016457	176	185	79	82	2.48554e-06	0.999998	2.25123
WBGene00020261	30	44	20	13	0.00856714	0.991433	2.24886
WBGene00007682	199	210	81	102	1.79455e-08	1	2.24498
WBGene00006394	558	588	254	264	0	1	2.22134
WBGene00011509	357	351	164	156	0	1	2.22089
WBGene00020865	470	419	215	187	0	1	2.21923
WBGene00009898	463	483	232	197	0	1	2.21301
WBGene00015896	239	201	103	97	0	1	2.20801
WBGene00022788	193	189	80	94	1.43814e-06	0.999999	2.20476
WBGene00019345	180	184	88	78	1.02882e-05	0.99999	2.20071
WBGene00000639	160	133	68	66	0.0189451	0.981055	2.19461
WBGene00000615	191	227	97	95	3.33067e-16	1	2.18572
WBGene00000262	86	53	29	35	0.0350384	0.964962	2.18036
WBGene00009724	2676	2685	1150.76	1324.06	0	1	2.1755
WBGene00001066	160	153	79	66	0.00577835	0.994222	2.16602
WBGene00015778	8173	7768	3702	3756	0	1	2.14589
WBGene00021068	669	585	317	270	0	1	2.14369
WBGene00016704	253	220	101	121	0	1	2.13966
WBGene00018645	152	152	70	73	0.0368689	0.963131	2.13434
WBGene00014074	190	183.95	85	91	4.47794e-05	0.999955	2.13329
WBGene00008439	438	424	205	201	0	1	2.13135
WBGene00003637	260	237	105	130	4.57137e-10	1	2.1241
WBGene00000653	281	243	125	123	3.74285e-11	1	2.12088
WBGene00009237	754	739	341	366	0	1	2.12039
WBGene00016120	132	109	68	46	6.85957e-07	0.999999	2.12
WBGene00021607	91.45	70.68	33.2	43.61	1.24589e-05	0.999988	2.11984
WBGene00077783	818	823	395	387	0	1	2.10665
WBGene00016630	11949	11955	5697	5706	0	1	2.10459
WBGene00000966	435	470	228	204	0	1	2.1027
WBGene00011938	259	227	122	110	3.49312e-09	1	2.10232
WBGene00013682	374	306	196	129	1.26946e-05	0.999987	2.09819
WBGene00014051	242	224	118	105	2.93568e-08	1	2.09717
WBGene00007422	567	562	264	277	0	1	2.09532
WBGene00011153	162	165	72	85	0.0164465	0.983553	2.09175
WBGene00021652	475	382	256	155	0.000785681	0.999214	2.09062
WBGene00001178	1852	1861	901	892	0	1	2.07897
WBGene00003727	272	266	128	133	1.56122e-10	1	2.06953
WBGene00007541	154.12	196.85	79	91.58	4.43885e-07	1	2.06658
WBGene00013733	198	196	112	80	0.000111615	0.999888	2.05846
WBGene00015646	508	437	225	237	0	1	2.05354
WBGene00010456	785	801	408	370	0	1	2.04616
WBGene00012901	253	238	110	131	3.71303e-08	1	2.04607
WBGene00017843	287	286	159	122	2.30413e-11	1	2.04586
WBGene00019830	907	847	415	446	0	1	2.04545
WBGene00019326	2345	2149	1114	1097	0	1	2.0404
WBGene00015172	566	561	261	294	0	1	2.03919
WBGene00021625	88	113	50	49	1.77052e-06	0.999998	2.03837
WBGene00001262	4896	4886	2407	2466	0	1	2.01544
WBGene00006575	270	292	148	132	3.79898e-10	1	2.01458
WBGene00016788	32	48	21	19	0.0276769	0.972323	2.00748
WBGene00014115	1923	1715	981	842	0	1	2.00262
WBGene00011436	2717	2545	1291	1354	0	1	1.99741
WBGene00022076	363	384	172	205	3.33067e-16	1	1.99012
WBGene00000035	192	180	103	85	0.0127109	0.987289	1.98546
WBGene00004076	8101	7511	3956	3947	0	1	1.98315
WBGene00018269	2032	2126	1072	1045	0	1	1.9718
WBGene00001074	219	187	100	107	0.00160109	0.998399	1.96912
WBGene00016485	346	353	172.29	186	1.63758e-13	1	1.95898
WBGene00004008	480	407	246	209	3.7701e-12	1	1.95615
WBGene00009628	5624	5547	2923	2815	0	1	1.95435
WBGene00008602	350	335	198	157	2.26663e-12	1	1.93605
WBGene00010238	362	366	197	182	1.52434e-13	1	1.92805
WBGene00015776	1686	1687	851	906	0	1	1.92762
WBGene00009930	286	266	141	148	2.18329e-07	1	1.91765
WBGene00007290	515	487	254	275	0	1	1.90188
WBGene00004145	514	458	280	235	0	1	1.89388
WBGene00016138	234	264	139	125	4.42137e-05	0.999956	1.89344
WBGene00004210	523	474	285	244	0	1	1.89129
WBGene00009042	1749	1727	902	946	0	1	1.88858
WBGene00001631	868	885	473	460	0	1	1.8862
WBGene00008210	410	439	223	230	7.77156e-16	1	1.88177
WBGene00001470	272	359	170	167	0.00020043	0.9998	1.88003
WBGene00009086	108	90	62	44	4.94398e-05	0.999951	1.87342
WBGene00012444	880	880	477	469	0	1	1.86773
WBGene00022292	100	121	49	70	5.04716e-05	0.99995	1.86614
WBGene00008127	345	370	172	213	0	1	1.86547
WBGene00009008	2577	2611	1438	1356	0	1	1.86394
WBGene00006404	522	519	285	276	0	1	1.86278
WBGene00013900	470	474	258	252	0	1	1.85818
WBGene00012971	326	281	178	150	5.94591e-12	1	1.85694
WBGene00004319	3090.46	2866.93	1646.76	1588.92	0	1	1.84819
WBGene00001077	657	648	344	366	0	1	1.84553
WBGene00012404	897.49	836.14	476.56	473.38	0	1	1.83208
WBGene00012299	105	134	71	60	5.95164e-05	0.99994	1.83109
WBGene00002024	723	710	355	433	0	1	1.82653
WBGene00018286	1446.15	1380.57	784.42	771.08	0	1	1.82429
WBGene00003388	224	253	117	146	1.23408e-11	1	1.8219
WBGene00019578	76	100	49	48	0.000505238	0.999495	1.82169
WBGene00012436	155	130	95	62	0.000554524	0.999445	1.82034
WBGene00013499	363	395	209	210	9.98153e-11	1	1.81631
WBGene00011006	664	733	366	408	0	1	1.81262
WBGene00006498	480	474	285	244	4.44089e-16	1	1.80983
WBGene00013297	805	839	469	443	0	1	1.80955
WBGene00004110	1867	1667	1031	930	0	1	1.80869
WBGene00019468	890	902	509	486	0	1	1.80793
WBGene00018874	474	420	261	236	0	1	1.8053
WBGene00009899	43	63	33	26	0.0452044	0.954796	1.8029
WBGene00001562	950	889	543	482	0	1	1.80064
WBGene00008822	84	120	48	66	0.0496366	0.950363	1.79818
WBGene00011010	323	345	199	174	1.29137e-07	1	1.79744
WBGene00019095	130	99	63	65	0.000158311	0.999842	1.79582
WBGene00000298	970	1005	578	526	0	1	1.79566
WBGene00003891	9168	9146	5060	5181	0	1	1.79547
WBGene00004227	414	366	210	227	1.69094e-10	1	1.7921
WBGene00004108	383	353	198	215	3.36252e-09	1	1.78934
WBGene00003003	250	239	137	138	0.0207057	0.979294	1.78514
WBGene00001565	764	680	440	373	1.17684e-14	1	1.78231
WBGene00017838	134	114	87	53	0.00442878	0.995571	1.7761
WBGene00016995	1225	1220	716	667	0	1	1.77458
WBGene00018037	383	346	223	191	0	1	1.76703
WBGene00003404	520	448	282	268	2.30926e-14	1	1.76655
WBGene00008951	319	302	180	173	2.0017e-05	0.99998	1.76589
WBGene00000707	810	804	442	476	0	1	1.76541
WBGene00020496	849	814	494	456	0	1	1.75705
WBGene00008499	487	441	262	272	1.43385e-12	1	1.74471
WBGene00007915	393	312	224	182	0.000348307	0.999652	1.74217
WBGene00017934	531	462	287	286	2.22045e-16	1	1.73964
WBGene00011000	147	159	71	106	2.66236e-05	0.999973	1.73728
WBGene00021238	365	301	209	176	2.33121e-06	0.999998	1.73575
WBGene00000031	76.8	100.49	51.84	50.89	0.00392617	0.996074	1.73271
WBGene00022745	779	707	429	433	0	1	1.73063
WBGene00001559	667	609	383	358	0	1	1.72841
WBGene00021167	1134	1034	612	649	0	1	1.72619
WBGene00001479	2138	2127	1255	1226	0	1	1.72576
WBGene00019327	2799	2750	1611	1624	0	1	1.7221
WBGene00003598	1756	1577	1057	887	8.94396e-13	1	1.72045
WBGene00004222	299	268	167	164	0.00793626	0.992064	1.71952
WBGene00010552	161	197	122	87	0.00181914	0.998181	1.7185
WBGene00015188	164	129	86	86	4.5371e-05	0.999955	1.70987
WBGene00019490	333	343	208	192	9.72759e-05	0.999903	1.69637
WBGene00010555	603	582	326	377	2.22045e-16	1	1.69282
WBGene00000245	834	802	471	500	0	1	1.69171
WBGene00019719	8407	8107	4922	4895	0	1	1.68877
WBGene00011980	1970	1696	1240	939	0.000383023	0.999617	1.6878
WBGene00010581	122	94	68	61	0.00115349	0.998847	1.68021
WBGene00017979	843	775	465	502	0	1	1.68003
WBGene00006770	395	343	224	217	7.52731e-14	1	1.67977
WBGene00004025	6859	6680	4069	4024	0	1	1.67947
WBGene00019657	449	423	261	261	1.72879e-08	1	1.67701
WBGene00003026	3825	3627	2266	2208	0	1	1.67205
WBGene00013739	138	128	100	60	0.0124354	0.987565	1.66694
WBGene00021818	1238	1248	739	763	0	1	1.6618
WBGene00009801	446	416	256	267	2.14044e-07	1	1.65477
WBGene00007982	352	358	218	213	0.000377551	0.999622	1.65375
WBGene00004314	549	534	352	308	9.86833e-12	1	1.64683
WBGene00001650	214	171	133	102	0.00332432	0.996676	1.64345
WBGene00000396	505	508	320	300	6.03265e-10	1	1.64007
WBGene00012982	668	731	453	407	0	1	1.63285
WBGene00004112	1731	1781	1088	1073	0	1	1.63158
WBGene00013866	354	333	201	222	0.00602354	0.993976	1.63082
WBGene00016500	724	733	471	426	0	1	1.63034
WBGene00007058	636	626	399	379	2.06501e-14	1	1.62829
WBGene00020413	88.76	65.66	47.1	48.11	0.0395269	0.960473	1.62792
WBGene00021641	105	128	57	87	0.0254138	0.974586	1.62619
WBGene00011011	883	833	544	517	0	1	1.62347
WBGene00006605	791	708	447	482	0	1	1.6201
WBGene00008572	1985	1867	1175	1214	0	1	1.61882
WBGene00019492	5328	5402	3367	3322	0	1	1.61044
WBGene00011283	488	423	295	274	8.88373e-11	1	1.60693
WBGene00020567	176	133	102	91	0.0084704	0.99153	1.60657
WBGene00013732	608	619	409	358	1.7909e-12	1	1.60557
WBGene00000231	2504	2315	1539	1477	0	1	1.60389
WBGene00021036	581	560	380	334	9.59192e-11	1	1.60382
WBGene00003163	525	500	315	327	1.79042e-08	1	1.60296
WBGene00016052	1350	1411	831	904	0	1	1.59801
WBGene00008149	4164	4157	2622	2610	0	1	1.59668
WBGene00012301	171	134	104	88	0.00310797	0.996892	1.59388
WBGene00011331	533	492	330	316	5.08999e-08	1	1.5927
WBGene00017177	720	770	496	444	0	1	1.59102
WBGene00003124	565	581	379	345	4.6226e-10	1	1.5888
WBGene00018702	91	121	70	64	0.0142846	0.985715	1.58823
WBGene00006930	141918	136570	87952	88196	0	1	1.58721
WBGene00018187	617	569	366	385	1.33218e-10	1	1.58556
WBGene00004208	7459.83	6988.87	4744	4406	0	1	1.58499
WBGene00000938	1853	1713	1152	1108	0	1	1.58388
WBGene00012140	11984	12215	7535	7816	0	1	1.58277
WBGene00019211	1297	1231	779	825	0	1	1.58245
WBGene00004148	865	758	554	476	4.73392e-08	1	1.58125
WBGene00001493	1176	1173	794	698	0	1	1.58014
WBGene00004905	487	404	300	266	2.69759e-05	0.999973	1.57977
WBGene00003725	291	325	179	213	4.03129e-09	1	1.57838
WBGene00006926	185997	172825	114577	113778	0	1	1.57744
WBGene00000105	871	783	543	510	0	1	1.57661
WBGene00021628	2018	1888	1243	1246	0	1	1.57545
WBGene00021936	1120	1121	757	671	0	1	1.57508
WBGene00018424	421.38	400.03	261.43	262.3	0.00136209	0.998638	1.57452
WBGene00017789	696	641	437	419	2.56917e-12	1	1.56784
WBGene00012850	674	677	407	459	1.89682e-12	1	1.56665
WBGene00006742	174	139	99	102	0.000423138	0.999577	1.56319
WBGene00017342	592	597	386	378	1.92535e-09	1	1.56236
WBGene00021423	709.2	742.1	475.17	458.35	7.67164e-14	1	1.56071
WBGene00021914	157	126	95	87	0.00100828	0.998992	1.56048
WBGene00018206	128	156	98	85	0.00111146	0.998889	1.55768
WBGene00022633	928	881	602	564	0	1	1.55729
WBGene00007053	774	762	552	438	9.71661e-09	1	1.55678
WBGene00004215	809	774	548	473	0	1	1.55598
WBGene00019989	699	701	407	498	5.75096e-14	1	1.55381
WBGene00001980	2003	1906	1273	1253	0	1	1.55351
WBGene00000106	512	457	331	295	2.34904e-11	1	1.55349
WBGene00023497	573	537	329	391	5.30687e-14	1	1.54831
WBGene00000286	190	231	143	130	0.000118324	0.999882	1.54804
WBGene00004751	496	425	282	316	1.78492e-07	1	1.54646
WBGene00009877	238	288	169	173	1.9372e-05	0.999981	1.54435
WBGene00020237	539	530	317	379	2.01622e-06	0.999998	1.54261
WBGene00008880	142	110	85	79	0.00651526	0.993485	1.54207
WBGene00000175	3153	3071	1977	2076	0	1	1.54188
WBGene00007225	667	721	445	461	2.27774e-11	1	1.53827
WBGene00006349	695	705	427	488	1.92556e-11	1	1.5366
WBGene00017970	1684	1676	1061	1135	0	1	1.53634
WBGene00017834	4451	4099	2851	2745	0	1	1.5337
WBGene00001425	162	145	117	84	0.00344745	0.996553	1.53205
WBGene00015759	532	589	341	396	2.74561e-10	1	1.52768
WBGene00010988	3615	3433	2401	2230	0	1	1.52762
WBGene00002069	360	345	259	205	2.9773e-07	1	1.5245
WBGene00010317	4624	4544	2959	3088	0	1	1.52226
WBGene00017563	1690	1616	1087	1096	0	1	1.5204
WBGene00008913	339	314	238	194	1.77523e-07	1	1.51672
WBGene00004184	586	543	374	376	6.98471e-06	0.999993	1.51122
WBGene00004047	574	575	385	380	5.18568e-06	0.999995	1.50785
WBGene00000496	4922	4794	3280	3197	0	1	1.50589
WBGene00004342	88	114	72	63	0.0425421	0.957458	1.50193
WBGene00001569	666	658	445.71	440	3.45781e-08	1	1.50069
WBGene00007297	633	646	425	431	1.6911e-07	1	1.50013
WBGene00015780	914	909	626	594	2.22045e-15	1	1.49998
WBGene00007282	2011	2005	1335	1355	0	1	1.49889
WBGene00002076	2017	1983	1310	1370	0	1	1.49858
WBGene00011259	947	1012	693	621	0	1	1.49644
WBGene00015485	454	408	321	258	3.84969e-05	0.999962	1.49377
WBGene00012644	829	676	541	472	0.00869326	0.991307	1.49087
WBGene00016968	259	207	154	160	0.00166126	0.998339	1.48983
WBGene00008789	516	546	370	346	0.000723311	0.999277	1.48892
WBGene00002891	3015.09	2890	1948	2040.06	0	1	1.48667
WBGene00004880	1142	1067	768	724	0	1	1.48614
WBGene00011146	2698	2589	1796	1776	0	1	1.4859
WBGene00015499	1368	1289	975	820	2.35601e-09	1	1.48541
WBGene00003519	310	264	185	203	4.74616e-06	0.999995	1.48537
WBGene00010492	1051	1050	720	700	0	1	1.48533
WBGene00008991	276.16	233.63	173.29	171.37	1.45368e-05	0.999985	1.48473
WBGene00003597	470	482	355	289	4.63091e-08	1	1.4834
WBGene00015512	3654	3471	2436	2388	0	1	1.48271
WBGene00010259	1533	1442	992	1023	0	1	1.48231
WBGene00012663	679	619	463	416	2.10476e-12	1	1.48204
WBGene00015567	1527	1456	1028	997	0	1	1.47876
WBGene00013024	967	928	662	625	1.23235e-14	1	1.47799
WBGene00016937	211	225	168	128	0.000429854	0.99957	1.47789
WBGene00013647	1156	1166	789	790	0	1	1.47638
WBGene00020142	1143	1195	818	772	0	1	1.4761
WBGene00006827	196	239	138	158	0.00181892	0.998181	1.47605
WBGene00002271	731	794	487	551	4.47753e-13	1	1.47549
WBGene00021912	202	172	115	140	0.000963778	0.999036	1.47295
WBGene00000898	2374	2109	1629	1426	1.49778e-06	0.999999	1.47265
WBGene00018657	552	551	375	378	0.00144668	0.998553	1.47062
WBGene00003410	2235.32	2038.19	1530.14	1387.39	2.22333e-12	1	1.47013
WBGene00006914	1422	1452	1007	956	0	1	1.46971
WBGene00021050	1249	1204	835	841	0	1	1.46938
WBGene00012085	1078	1037	697	750	2.22045e-16	1	1.46764
WBGene00016084	1873	1804	1272	1244	0	1	1.46711
WBGene00015074	969	981	688	647	2.10942e-14	1	1.46625
WBGene00003231	3223	3181	2168	2226	0	1	1.46328
WBGene00044689	1900	1828	1320	1239	0	1	1.46232
WBGene00003783	541	503	355	362	0.0207148	0.979285	1.46181
WBGene00013079	123	155	93	98	0.0144082	0.985592	1.46162
WBGene00009374	865	838	552	619	1.01923e-10	1	1.46042
WBGene00012990	627	594	425	415	0.00015569	0.999844	1.45918
WBGene00020910	504	447	332	323	4.04388e-10	1	1.45743
WBGene00013393	1579	1737	1124	1161	1.11022e-16	1	1.45715
WBGene00015569	207	230	169	132	0.0012026	0.998797	1.4568
WBGene00008925	1895	1842	1234	1342	0	1	1.4567
WBGene00004739	913	913	590	671	8.33145e-12	1	1.45422
WBGene00007027	2361	2113	1639	1454	2.49351e-07	1	1.45169
WBGene00077761	464	477	352	299	5.93505e-10	1	1.45064
WBGene00003784	1260	1141	813	849	2.22045e-16	1	1.45041
WBGene00011522	2046	2025	1376	1444	0	1	1.44948
WBGene00016566	542	515	399	333	4.5093e-08	1	1.44902
WBGene00000894	3126	3167	2196	2171	0	1	1.44671
WBGene00007703	1298	1288	902	893	0	1	1.44632
WBGene00003224	848.87	798.22	590.08	554.65	6.29171e-09	1	1.44426
WBGene00077732	1714	1625	1192	1129	0	1	1.44406
WBGene00008856	814	728	541	531	7.06657e-13	1	1.44394
WBGene00022307	589	622	415	428	0.0015471	0.998453	1.44237
WBGene00015131	469	433	335	293	3.71933e-09	1	1.44144
WBGene00001080	658	660	446	473	0.00010951	0.99989	1.44004
WBGene00006942	756	700	517	498	2.39306e-06	0.999998	1.43995
WBGene00016406	150	185	116	118	0.00701759	0.992982	1.43751
WBGene00008359	233.22	276.63	180.39	175.75	0.000134878	0.999865	1.43732
WBGene00012330	688	675	491	463	6.53373e-05	0.999935	1.43415
WBGene00013994	910	900	645	622	4.0119e-10	1	1.43408
WBGene00004245	728	720	515	499	7.35374e-06	0.999993	1.43353
WBGene00007752	346	331	261	213	4.53731e-06	0.999995	1.43317
WBGene00000833	20051	19378	13770	13876	0	1	1.43185
WBGene00004313	1041	1014	765	676	2.22045e-16	1	1.43129
WBGene00019890	3033	2935	2099	2088	0	1	1.43095
WBGene00019727	873	868	589	634	5.95228e-09	1	1.42942
WBGene00020847	566	585	386	423	0.035947	0.964053	1.4287
WBGene00010093	1368	1289	986	881	2.95319e-14	1	1.42833
WBGene00013167	154	186	127	112	0.00817751	0.991822	1.42795
WBGene00009435	3386	3318	2334	2382	0	1	1.42722
WBGene00018100	337.48	385.3	260.25	248.43	1.07328e-06	0.999999	1.42647
WBGene00009439	1147	1175	788	847	2.66454e-15	1	1.42606
WBGene00003566	1216	1210	848	860	2.22045e-16	1	1.42603
WBGene00012121	1269	1191	844	890	1.11022e-16	1	1.42441
WBGene00020375	2258	2230	1601	1563	0	1	1.42397
WBGene00021369	605	560	396	426	0.0453383	0.954662	1.42304
WBGene00003378	763	750	551	517	6.6507e-06	0.999993	1.42203
WBGene00003865	3340	3306	2326	2367	0	1	1.4218
WBGene00010336	2834	2816	2003	1989	0	1	1.4209
WBGene00006941	3654	3378	2546	2422	0	1	1.42081
WBGene00012994	500	459	365	313	4.59001e-07	1	1.41944
WBGene00016822	186	146	115	120	0.0260802	0.97392	1.41823
WBGene00003395	1266	1194	916	825	3.44169e-15	1	1.41816
WBGene00001244	497	552	349	394	6.49764e-08	1	1.41792
WBGene00011352	2814	2816	1967	2025	0	1	1.416
WBGene00001481	227	282	183	178	0.0101924	0.989808	1.41564
WBGene00004217	2414	2168	1688	1561	5.16114e-09	1	1.41549
WBGene00000107	12885	12887	9316	8962	0	1	1.41545
WBGene00020936	852	745	561	572	4.43412e-08	1	1.41504
WBGene00022059	1026.67	1004	752.53	689	4.9466e-11	1	1.41394
WBGene00009285	2094	1976	1529	1360	1.31217e-12	1	1.41392
WBGene00011978	364	305	236	239	0.000170311	0.99983	1.41385
WBGene00007042	2266	2127	1686	1433	7.75688e-07	0.999999	1.41343
WBGene00004167	3997.24	3867.54	2825.88	2765.98	0	1	1.41193
WBGene00006771	1414.18	1269.8	970.4	938.65	1.00955e-11	1	1.41127
WBGene00001395	10054	10304	7321	7180	0	1	1.40942
WBGene00020208	1011	880	702	645	1.24949e-05	0.999988	1.409
WBGene00019249	1553	1493	1076	1096	0	1	1.40796
WBGene00012466	755	721	492	561	1.43441e-13	1	1.40764
WBGene00006702	1081	1136	815	767	2.13296e-12	1	1.40678
WBGene00006483	2162	2169.57	1608.48	1482.82	0	1	1.40649
WBGene00017066	1923	1843	1400	1291	0	1	1.40471
WBGene00015504	959	927	690	658	1.02123e-08	1	1.40445
WBGene00004984	7396	6752	5093	5022	3.33067e-16	1	1.40412
WBGene00000186	512	512	325	408	1.86798e-05	0.999981	1.40326
WBGene00000913	4870	4662	3563	3260	0	1	1.40223
WBGene00002845	5725	5130	3986	3785	5.43689e-09	1	1.40211
WBGene00018900	3141	2929	2325	2020	1.42454e-07	1	1.402
WBGene00022586	849	814	591	603	5.92961e-06	0.999994	1.39833
WBGene00017864	7058	6918	5056	4980	0	1	1.39803
WBGene00013225	788	755	571	537	0.000102412	0.999898	1.39786
WBGene00014262	1043	1126	788	770	0	1	1.39767
WBGene00045271	159	193	132	121	0.0158495	0.984151	1.39667
WBGene00006776	1572	1535	1167	1067	0	1	1.39596
WBGene00009365	2096	1966	1515	1406	0	1	1.39581
WBGene00015186	903	898	637	659	3.90902e-07	1	1.39526
WBGene00013394	1652	1806	1216	1274	1.64313e-14	1	1.39448
WBGene00022296	1585	1510	1146	1082	0	1	1.3944
WBGene00003219	195	160	131	125	0.0493723	0.950628	1.39183
WBGene00000708	603	694	443	493	8.25103e-05	0.999917	1.39164
WBGene00004068	1375	1452	1033	1007	0	1	1.39123
WBGene00021281	1469	1530	1004	1162	4.17613e-11	1	1.39057
WBGene00006805	906	844	676	587	8.77474e-08	1	1.39054
WBGene00000479	18239	17289	12787	12870	0	1	1.39018
WBGene00011240	3278	3161	2393	2258	0	1	1.38968
WBGene00008825	1426	1508	1095	1025	0	1	1.38927
WBGene00017885	1541	1352	1072	1019	1.57541e-06	0.999998	1.38873
WBGene00006801	924	826	662	604	3.09606e-07	1	1.38736
WBGene00014058	2732	2730	1969	1984	0	1	1.38722
WBGene00019124	1551	1509	1172	1046	4.21885e-15	1	1.38468
WBGene00000834	1378	1367	1022	968	1.44329e-15	1	1.38467
WBGene00010013	1829	1710	1370	1196	7.38811e-08	1	1.38414
WBGene00007975	1567	1472	1160	1047	2.0669e-12	1	1.38203
WBGene00000068	284	247	212	174	0.00784173	0.992158	1.3803
WBGene00003048	845	816	622	587	0.000114748	0.999885	1.37907
WBGene00003918	2721	2499	1990	1812	1.96046e-09	1	1.37801
WBGene00018184	747.33	756.55	547.88	547.92	0.0042584	0.995742	1.37784
WBGene00017263	543	531	358	425	3.20299e-08	1	1.3776
WBGene00003826	1446.79	1416.23	1064.36	1023.39	8.88178e-16	1	1.37662
WBGene00006562	2521	2450	1790	1836	0	1	1.37641
WBGene00000596	1369.74	1353.63	1009.96	976.38	1.96509e-14	1	1.37635
WBGene00003151	1415	1335	1016	990	1.15463e-14	1	1.37617
WBGene00009982	415	389	268	319	5.64179e-06	0.999994	1.37559
WBGene00000591	187	228	146	157	0.0134927	0.986507	1.37545
WBGene00019731	221	220	182	140	0.00802341	0.991977	1.37411
WBGene00003793	3578	3471	2618	2537	0	1	1.37269
WBGene00009587	1358	1263	1004	913	2.44489e-11	1	1.37227
WBGene00001597	2863	2737	2130	1967	0	1	1.37196
WBGene00019715	740	733	522	557	0.0216397	0.97836	1.37075
WBGene00008546	3776	3645	2756	2679	0	1	1.37069
WBGene00002148	1446	1368	1060	1001	0	1	1.37052
WBGene00000868	5405	5276	3840	3986	0	1	1.37031
WBGene00011898	1104	1137	814	829	2.80635e-09	1	1.36945
WBGene00018611	1605	1507	1203	1078	1.55668e-10	1	1.3693
WBGene00017134	968	960	695	719	2.12096e-06	0.999998	1.369
WBGene00003834	1401	1306	1050	935	5.29416e-09	1	1.36868
WBGene00013106	823.14	775.76	624.25	548.29	9.84052e-09	1	1.36854
WBGene00001340	1287	1293	954	939	2.9583e-12	1	1.36826
WBGene00004132	7336	7166	5307	5334	0	1	1.36823
WBGene00000415	1204	1199	908	855	1.16148e-10	1	1.36821
WBGene00003246	427	370	285	300	2.14321e-05	0.999979	1.3678
WBGene00003905	1271	1224	955	878	0	1	1.36623
WBGene00011501	2396	2521	1779	1837	0	1	1.36532
WBGene00012104	857	769	604	592	4.6875e-10	1	1.36474
WBGene00012113	745	742	536	558	0.0354109	0.964589	1.36473
WBGene00011050	1209.24	1069.33	865.81	810.93	2.52082e-06	0.999997	1.36398
WBGene00018996	860	853	615	646	0.000411015	0.999589	1.36397
WBGene00010367	1024	1004	758	735	6.81343e-07	0.999999	1.36359
WBGene00006759	3915.65	3506.78	2956.15	2506.15	0.0180407	0.981959	1.36359
WBGene00016534	5386	5165	3855	3914	0	1	1.36347
WBGene00021890	940	880	656	685	5.70877e-05	0.999943	1.36264
WBGene00009065	1722	1573	1198	1230	5.55112e-15	1	1.36245
WBGene00022800	2236	2107	1645	1555	0	1	1.36232
WBGene00021049	224	202	177	137	0.0332219	0.966778	1.36112
WBGene00000161	393	429	334	273	0.00269392	0.997306	1.35898
WBGene00012117	2719	2616	1998	1944	0	1	1.3586
WBGene00000528	756	661	531	516	3.85405e-06	0.999996	1.35852
WBGene00007736	395.93	454.77	342.35	286.71	0.0141579	0.985842	1.35724
WBGene00022667	257	265	216	170	0.00532745	0.994673	1.35693
WBGene00011576	433	439	349	296	5.63013e-06	0.999994	1.35676
WBGene00004947	659	617	518	426	0.000713245	0.999287	1.35635
WBGene00006820	2166	2016	1607	1488	8.94618e-13	1	1.35624
WBGene00018681	673	722	486	547	2.31383e-09	1	1.35621
WBGene00011604	778	779	590	563	0.0295402	0.97046	1.35558
WBGene00019540	2663	2544	1880	1979	0	1	1.35477
WBGene00013681	1140	1028	833	774	6.65682e-08	1	1.3541
WBGene00011720	1583	1464	1129	1130.06	0	1	1.35406
WBGene00002008	3189	3212	2376	2373	0	1	1.3532
WBGene00010621	3898	3633	2838	2749	0	1	1.35312
WBGene00003228	2626	2523	1862	1962	0	1	1.35195
WBGene00020517	1462	1456	1053	1115	2.20379e-13	1	1.35144
WBGene00016418	1703	1598	1250	1202	0	1	1.35139
WBGene00022034	2280.01	2189.6	1637.91	1684.01	0	1	1.35086
WBGene00009553	1201	1096	881	827	3.35334e-10	1	1.34988
WBGene00003776	3544	3504	2723	2519	0	1	1.34959
WBGene00014793	1045	1121	769	844	5.74374e-12	1	1.34851
WBGene00012716	817	819	622	597	0.0212679	0.978732	1.34726
WBGene00003970	1436	1408	1108	1011	0	1	1.34714
WBGene00019628	3683	3779	2847	2718	0	1	1.34606
WBGene00009654	577	512	429	383	0.00010329	0.999897	1.34596
WBGene00010369	1324	1338	1002	984	1.16456e-10	1	1.34563
WBGene00003411	1824	1711	1395	1242	2.65387e-08	1	1.34541
WBGene00000548	1519	1427	1132	1066	0	1	1.34536
WBGene00012463	1621	1529	1160	1193	1.86517e-14	1	1.34405
WBGene00009404	1360	1351	952	1074	8.88178e-16	1	1.34377
WBGene00017372	1131	1090	800	860	7.60039e-07	0.999999	1.34344
WBGene00002004	1056	992	772	759	1.98775e-05	0.99998	1.34287
WBGene00000090	1068	1132	829	817	1.46821e-06	0.999999	1.34186
WBGene00006823	1480	1432	1089	1090	2.91389e-12	1	1.34165
WBGene00001609	2861	2880	2171	2125	0	1	1.34158
WBGene00013703	846	883	690	604	8.26611e-08	1	1.34107
WBGene00001683	2943.79	2942.23	2190.32	2222.08	0	1	1.33929
WBGene00004879	2020	1946	1495	1478	0	1	1.33921
WBGene00007624	6152	6073	4700	4464	0	1	1.33913
WBGene00000419	1388	1303	1068	950	4.42443e-08	1	1.33834
WBGene00000386	2519	2421	1875	1831	0	1	1.33813
WBGene00007433	2210	2115	1721	1523	8.97395e-09	1	1.33808
WBGene00004795	694	620	501	485	9.47844e-08	1	1.33772
WBGene00001596	2644	2457	1961	1868	2.9976e-15	1	1.33725
WBGene00009922	1336	1167	945	934	2.27865e-05	0.999977	1.3372
WBGene00017699	920	869	697	647	0.0067795	0.993221	1.33608
WBGene00007848	1268	1339	952	1008	3.47894e-09	1	1.33559
WBGene00000911	2312	2172	1769	1601	9.69955e-10	1	1.33546
WBGene00022425	1073.71	1080.16	839.37	779.72	1.12946e-05	0.999989	1.33533
WBGene00009498	1681	1729	1277	1287	1.9984e-15	1	1.33526
WBGene00012730	962	891	719	674	7.27463e-12	1	1.33521
WBGene00021316	883	805	669	600	2.82912e-06	0.999997	1.33501
WBGene00011462	1274	1244	894	1001	6.66134e-16	1	1.33435
WBGene00012769	2244	2169	1692	1628	0	1	1.33432
WBGene00003795	6185	5837	4560	4488	0	1	1.33385
WBGene00016117	1418.15	1349.9	1076.05	1008.06	0	1	1.33317
WBGene00007761	1471	1367	1110	1027	5.01776e-11	1	1.33297
WBGene00000146	2576	2529	1954	1892	0	1	1.33249
WBGene00009584	1275	1215	917	962	8.2774e-08	1	1.33052
WBGene00016739	3525	3468	2694	2583	0	1	1.33028
WBGene00008422	1550.88	1541.66	1227.38	1106.24	5.10703e-14	1	1.33012
WBGene00017931	1256	1241	920	965	8.17043e-08	1	1.33005
WBGene00001560	818	725	568	597	1.29189e-06	0.999999	1.32975
WBGene00013580	1066	1034	802	785	0.000107615	0.999892	1.32839
WBGene00002717	2538	2328	1877	1800	1.31161e-11	1	1.32839
WBGene00013862	1170	1108	854	868	5.31638e-06	0.999995	1.32811
WBGene00000417	1542	1458	1160	1108	2.04559e-11	1	1.32779
WBGene00010085	645.65	726.7	498.17	539.91	1.80893e-05	0.999982	1.32759
WBGene00012896	2848	2634	2152	1993	1.29484e-09	1	1.32748
WBGene00009177	811.86	717.61	529.22	628	0.00816925	0.991831	1.32732
WBGene00006436	935	928	737	672	0.00759524	0.992405	1.32715
WBGene00012389	1018	973	804	702	5.05665e-07	0.999999	1.32681
WBGene00003159	3751	3562	2742	2795	0	1	1.32599
WBGene00008586	292	244	192	214	0.0205695	0.979431	1.32558
WBGene00001087	1169	1187	915	872	3.42965e-06	0.999997	1.32349
WBGene00006324	1847	1755	1400	1332	0	1	1.32346
WBGene00003229	3100	2969	2324	2280	0	1	1.32332
WBGene00003153	2761	2480	2036	1941	6.82257e-07	0.999999	1.32279
WBGene00010840	989.83	947.24	754.96	715.45	0.00479738	0.995203	1.32237
WBGene00006773	934	995	723	742	0.00610356	0.993896	1.32207
WBGene00001974	1386	1401	1064	1054	4.28898e-09	1	1.32105
WBGene00011061	7837	7639	5840	5922	0	1	1.32099
WBGene00009701	1804	1906	1369	1452	0	1	1.32057
WBGene00010006	545	465	385	383	0.00113169	0.998868	1.32014
WBGene00006977	1201	1059	874	845	1.52745e-05	0.999985	1.3197
WBGene00001686	1668.21	1478.77	1184.68	1209.92	2.04199e-06	0.999998	1.31935
WBGene00019971	2486	2410	1871	1855	0	1	1.31915
WBGene00010007	336	394	284	272	0.00372088	0.996279	1.31814
WBGene00018285	3424	3279	2580	2528	0	1	1.31734
WBGene00004241	7071	6906	5294	5360	0	1	1.31711
WBGene00002192	2801	2503	2112	1931	0.000279996	0.99972	1.31671
WBGene00019811	2167	2327	1724	1703	2.22045e-16	1	1.31656
WBGene00004728	1151	1170	900	870	2.55212e-05	0.999974	1.31639
WBGene00011835	1501	1368	1081	1111	2.83885e-11	1	1.31403
WBGene00001679	1881.27	1794.55	1402.77	1407.35	1.69864e-14	1	1.31321
WBGene00007028	1685	1558	1278	1201	1.22846e-10	1	1.3131
WBGene00000482	764	694	607	509	0.0110928	0.988907	1.31099
WBGene00001215	1088	1073	837	818	0.000958628	0.999041	1.31082
WBGene00009897	1658	1695	1307	1261	6.04816e-12	1	1.31076
WBGene00007168	1789	1717	1375	1310	5.18363e-13	1	1.31075
WBGene00000366	2332	2071	1796	1576	0.0184947	0.981505	1.31041
WBGene00006727	13549	12894	10282	10000	0	1	1.3088
WBGene00001755	1312	1314	1048	966	9.23771e-07	0.999999	1.30878
WBGene00009006	1794	1767	1360	1372	4.35985e-13	1	1.30861
WBGene00000901	837	763	626	602	5.22238e-09	1	1.30788
WBGene00009050	5613	5727	4438	4272	0	1	1.307
WBGene00001131	523	439	374	365	0.012342	0.987658	1.30667
WBGene00017078	486.18	414.79	336.21	356.25	0.00323595	0.996764	1.30629
WBGene00004095	2599	2570	1987	1986	0	1	1.30617
WBGene00011945	1625	1579	1237	1226	2.37838e-10	1	1.30594
WBGene00021597	737.31	764.31	608.32	546	3.29417e-08	1	1.30571
WBGene00022286	1264	1182	929	952	3.19555e-05	0.999968	1.30553
WBGene00006405	1818	1747	1385	1357	1.10012e-12	1	1.30519
WBGene00015143	2209	2040	1710	1559	7.154e-07	0.999999	1.30457
WBGene00021009	861	754	632	611	0.000123351	0.999877	1.30419
WBGene00015743	1490	1351	1115	1073	2.5344e-08	1	1.30338
WBGene00003916	1321	1254	1035	949	3.55409e-11	1	1.3027
WBGene00018482	2113	1968	1601	1544	3.88578e-15	1	1.30257
WBGene00013578	1124	1143	843	905	0.00096524	0.999035	1.30227
WBGene00002251	2390	2188	1817	1713	2.75359e-08	1	1.30175
WBGene00004732	3154	3022	2483	2280	1.58329e-12	1	1.30149
WBGene00003030	1298	1279	1012	976	1.02978e-05	0.99999	1.30128
WBGene00010700	1650	1669	1368	1192	2.80928e-06	0.999997	1.3012
WBGene00003230	5761	5452	4432	4219	0	1	1.30108
WBGene00009368	2171	2069	1616	1656	1.11022e-16	1	1.301
WBGene00006753	952	862	697	703	4.003e-09	1	1.30078
WBGene00009180	4639	4523	3591	3480	0	1	1.30072
WBGene00018152	4576	4560	3487	3566	0	1	1.30053
WBGene00001606	2442	2463	1885	1902	0	1	1.30038
WBGene00016650	3093	2987	2443	2253	8.32667e-15	1	1.29956
WBGene00005022	2010	2060	1608	1537	3.55271e-15	1	1.29912
WBGene00010780	2123.14	1992.25	1600.86	1580.22	0	1	1.29873
WBGene00005024	482	473	400	338	0.000325564	0.999674	1.29862
WBGene00005009	1006	975	811	721	4.0122e-08	1	1.29781
WBGene00011330	1919	1980	1628	1388	0.000727719	0.999272	1.29743
WBGene00014113	1078	1169	858	881	1.03991e-11	1	1.29738
WBGene00010351	17544	17185	13348	13531	0	1	1.29719
WBGene00022554	280	333	232	243	0.0226378	0.977362	1.29591
WBGene00001329	1302	1270	1040	954	6.9611e-14	1	1.29468
WBGene00009245	1295	1187	987	938	5.54208e-09	1	1.29422
WBGene00010280	2294	2339	1753	1842	0	1	1.294
WBGene00001031	1788	1719	1359	1362	7.23341e-11	1	1.29393
WBGene00004374	7796	7644	6031	5951	0	1	1.29364
WBGene00003133	1747	1753	1387	1329	8.49268e-11	1	1.29363
WBGene00008549	596	535	424	454	1.72973e-05	0.999983	1.29336
WBGene00006737	852	775	650	613	3.16903e-07	1	1.29303
WBGene00010790	27817	27644	21498	21596	0	1	1.29208
WBGene00008780	3151	2989	2372	2401	0	1	1.29148
WBGene00001607	5200	5015	3918	4024	0	1	1.29134
WBGene00018316	1287	1204	1011	926	2.43582e-08	1	1.29077
WBGene00004161	350	302	266	241	0.013242	0.986758	1.29064
WBGene00005023	2586	2438	2047	1861	5.37291e-08	1	1.29031
WBGene00002078	5881.85	5534.06	4456.91	4425.7	0	1	1.29021
WBGene00006804	1279	1271	995	990	0.000179848	0.99982	1.28969
WBGene00004147	2755	2731	2095	2178	0	1	1.28906
WBGene00001502	3375	3205	2469	2659	1.11022e-16	1	1.28841
WBGene00022300	543	494	422	386	9.35055e-05	0.999906	1.28813
WBGene00003196	1705	1669	1321	1310	2.9674e-09	1	1.28743
WBGene00004371	1241	1146	994	867	0.000963249	0.999037	1.28723
WBGene00004729	516	469	416	352	0.0122817	0.987718	1.28703
WBGene00014119	1757	1644	1347	1307	2.22045e-16	1	1.28638
WBGene00009035	6806	6533	5206	5206	0	1	1.28615
WBGene00012524	835	776	587	671	2.32989e-05	0.999977	1.28601
WBGene00007707	1680	1630	1278	1307	1.22149e-08	1	1.28557
WBGene00002889	2322	2286	1871	1729	1.11022e-16	1	1.28481
WBGene00003413	1692	1547	1265	1266	1.61759e-10	1	1.28472
WBGene00002262	1211	1299	982	980	0.000938862	0.999061	1.28442
WBGene00003800	2971	2813	2343	2178	1.60816e-11	1	1.28416
WBGene00009793	790	700	565	600	7.19668e-05	0.999928	1.2841
WBGene00003021	1735	1594	1308	1295	1.77898e-11	1	1.28386
WBGene00015273	691.5	611	499	520.5	6.84074e-05	0.999932	1.28266
WBGene00021227	691.5	611	499	520.5	6.84074e-05	0.999932	1.28266
WBGene00022750	1643	1526	1277	1206	4.90122e-10	1	1.28109
WBGene00008710	1815	1827	1444	1410	4.5289e-10	1	1.28108
WBGene00008878	2061	1981	1685	1482	1.97427e-05	0.99998	1.28091
WBGene00004078	6396	6212	4822	5061	0	1	1.28089
WBGene00001160	9343	9376	7379	7293	0	1	1.28085
WBGene00011063	4629	4743	3630	3718	0	1	1.28059
WBGene00003827	1797	1689	1361	1372	4.34652e-09	1	1.28054
WBGene00019766	995	922	797	706	0.000139552	0.99986	1.28006
WBGene00016977	3703	3549	2837	2851	0	1	1.27999
WBGene00013160	1312	1212	1071	908	0.0223898	0.97761	1.27987
WBGene00002583	2245	2119	1849	1574	0.0122487	0.987751	1.27941
WBGene00019953	1542	1603	1173	1296	1.54543e-11	1	1.27917
WBGene00022369	1738	1737	1403	1324	7.10029e-09	1	1.27916
WBGene00020346	1577	1547	1234	1218	7.99119e-07	0.999999	1.27904
WBGene00019259	2684	2471	2085	1962	9.91997e-08	1	1.27857
WBGene00016889	1285	1210	1030	931	7.06573e-07	0.999999	1.27699
WBGene00000376	3486	3331	2741	2620	0	1	1.27645
WBGene00000939	2232	1994	1762	1561	0.0309014	0.969099	1.27631
WBGene00002179	350	348	301	248	0.013261	0.986739	1.27584
WBGene00004392	4385	4475	3502	3472	0	1	1.27545
WBGene00006933	1546	1377	1208	1093	0.00564091	0.994359	1.27494
WBGene00003221	1139	1089	919	835	1.21115e-08	1	1.27494
WBGene00006975	1771	1651	1355	1340	9.99201e-16	1	1.27469
WBGene00008682	3180	2983	2452	2405	0	1	1.2738
WBGene00012341	1429	1316	1145	1019	0.000455821	0.999544	1.27308
WBGene00000421	2252	2235	1872	1666	3.69918e-07	1	1.27289
WBGene00002066	5308	5337	4228	4170	0	1	1.27254
WBGene00008990	1496	1352	1190	1057	0.0053147	0.994685	1.27204
WBGene00010609	2836	2858	2197	2298	0	1	1.27189
WBGene00003185	781	686	580	578	0.000271027	0.999729	1.27173
WBGene00007150	3421	3116	2611	2552	9.55226e-08	1	1.27098
WBGene00004276	436	394	306	350	0.00340925	0.996591	1.27056
WBGene00013270	1491	1455	1133	1197	8.21456e-05	0.999918	1.26952
WBGene00004254	1440	1375	1108	1119	0.000454717	0.999545	1.26902
WBGene00013189	1344	1351	1066	1068	0.00257657	0.997423	1.26789
WBGene00008166	1603	1478	1235	1205	1.6621e-10	1	1.26756
WBGene00003794	1445	1446	1201	1089	5.52553e-10	1	1.26715
WBGene00004804	2184	2147	1782	1651	3.44169e-15	1	1.26633
WBGene00011867	5527	5278	4402	4164	8.88178e-16	1	1.26617
WBGene00001259	3933	3745	3161	2927	3.89963e-10	1	1.26589
WBGene00011507	2573	2472	2035	1969	1.66533e-15	1	1.26484
WBGene00010641	1994	1970	1635	1511	1.72085e-14	1	1.26475
WBGene00010306	866	927	752	671	0.000136453	0.999864	1.26471
WBGene00015083	5436	5299	4290	4236	0	1	1.26401
WBGene00009342	2312	2128	1809	1717	1.10084e-07	1	1.26397
WBGene00006925	1811.39	1667.53	1367.66	1395.75	6.26341e-11	1	1.26389
WBGene00007860	614	686	508	525	6.50394e-05	0.999935	1.26364
WBGene00007352	7601	7478	6067	5918	0	1	1.26305
WBGene00019122	514	482	432	360	0.0284884	0.971512	1.26195
WBGene00017643	2453	2321	1888	1911	1.69864e-13	1	1.26161
WBGene00018953	3027	2838	2420	2247	5.01005e-08	1	1.26139
WBGene00022019	1473	1402	1169	1119	0.0011591	0.998841	1.26135
WBGene00010221	376	394	331	282	0.0105369	0.989463	1.26064
WBGene00004403	630	613	456	535	0.000291701	0.999708	1.2597
WBGene00008266	1056	1043	882	791	1.76172e-07	1	1.25926
WBGene00013156	1333	1369	1110	1044	0.0139637	0.986036	1.25921
WBGene00010731	1217	1152	992	897	2.22666e-06	0.999998	1.25872
WBGene00011885	2217	1990	1694	1662	2.62393e-05	0.999974	1.25839
WBGene00015237	2184	1966	1739	1572	0.00900982	0.99099	1.25797
WBGene00019087	2001	1956	1706	1453	0.0112927	0.988707	1.25707
WBGene00001647	1545	1519	1251	1196	0.000350081	0.99965	1.25695
WBGene00022069	6512	6031	5087	4934	1.11829e-09	1	1.25647
WBGene00019697	1448	1379	1124	1135	0.00623847	0.993762	1.25638
WBGene00017349	2381	2299	1947	1793	1.91087e-10	1	1.25601
WBGene00013164	592	528	468	427	0.00311808	0.996882	1.25597
WBGene00022855	2387.33	2407.88	1979.33	1854.82	0	1	1.25542
WBGene00006352	3194	3085	2534	2490	0	1	1.25466
WBGene00009532	1324	1227	1074	967	0.000194566	0.999805	1.25445
WBGene00002295	618	549	475	459	0.000425812	0.999574	1.2542
WBGene00009661	3690	3576	2958	2859	0	1	1.25391
WBGene00020168	605	670	526	495	0.000260147	0.99974	1.25362
WBGene00003798	3157	3048	2529	2440	0	1	1.25355
WBGene00001016	1306	1206	1031	982	5.28926e-08	1	1.25261
WBGene00015462	556.69	554.43	482.53	407.82	0.00593559	0.994064	1.25239
WBGene00020948	1790	1761	1402	1445	4.75526e-06	0.999995	1.25229
WBGene00011629	6853	6517	5579	5138	1.3793e-07	1	1.2522
WBGene00011986	1457	1472	1136	1213	0.0053453	0.994655	1.25205
WBGene00022831	1482	1430	1162	1173	0.00617916	0.993821	1.25204
WBGene00006699	6452	6108	5020	5053	0	1	1.2518
WBGene00002263	15748	15749	12902	12370	0	1	1.25113
WBGene00004214	1165	1106	953	869	5.18703e-07	0.999999	1.25105
WBGene00011489	2696	2540	2097	2105	0	1	1.25096
WBGene00015102	20101	20001	16213	16003	0	1	1.24967
WBGene00013557	1317	1201	1032	991	1.68468e-06	0.999998	1.24941
WBGene00020035	2070.68	2025.08	1667.92	1623.01	2.48871e-08	1	1.24938
WBGene00004258	9327	9103	7436	7374	0	1	1.24931
WBGene00004166	2452	2386	2042	1845	3.44909e-07	1	1.24926
WBGene00016836	767	811	684	584	0.0148315	0.985168	1.24898
WBGene00020259	1138.99	1032.33	907.77	838.23	0.000413614	0.999586	1.2482
WBGene00007118	1627	1640	1296	1333	0.000355694	0.999644	1.24768
WBGene00012973	1760	1768	1475	1364	1.00187e-12	1	1.24738
WBGene00007709	8513	8323	6620	6940	0	1	1.24662
WBGene00004204	2842	2722	2357	2126	9.10534e-06	0.999991	1.2457
WBGene00006888	4132	3999	3367	3191	0	1	1.24458
WBGene00016170	2651	2505	2098	2062	0	1	1.24423
WBGene00019600	1482	1512	1280	1137	3.41582e-05	0.999966	1.24329
WBGene00003994	2372	2366	1892	1936	2.4224e-10	1	1.24268
WBGene00004391	3767	3616	2942	3025	0	1	1.24225
WBGene00017548	2475	2302	1904	1957	3.47256e-12	1	1.24216
WBGene00017373	977	893	795	716	0.00195596	0.998044	1.2421
WBGene00003777	8250	7876	6645	6392	0	1	1.24168
WBGene00008081	953	869	766	707	0.00025648	0.999744	1.24151
WBGene00013719	741	666	565	573	9.48422e-05	0.999905	1.24122
WBGene00015926	675	637	568	493	0.00443004	0.99557	1.24099
WBGene00020092	1059	956	830	800	4.09827e-05	0.999959	1.24089
WBGene00011502	707	633	558	526	0.00084044	0.99916	1.24078
WBGene00021986	589	650	463	540	0.0377946	0.962205	1.24071
WBGene00021209	820	764	609	673	1.93909e-05	0.999981	1.24069
WBGene00000785	2531	2347	1979	1969	3.44218e-11	1	1.24037
WBGene00001595	9293	9184	7461	7498	0	1	1.24007
WBGene00004681	1618	1577	1315	1272	0.00481553	0.995184	1.23979
WBGene00020821	1744	1728	1412	1400	0.000306138	0.999694	1.23956
WBGene00022203	706.99	624.79	548.8	529.96	0.0018546	0.998145	1.23922
WBGene00006579	3370	3166	2697	2601	3.84071e-12	1	1.2384
WBGene00013606	2390	2201	1878	1845	1.51663e-08	1	1.2379
WBGene00016409	1291	1159	1003	984	8.17515e-05	0.999918	1.23774
WBGene00004130	1762	1611	1401	1335	9.11364e-06	0.999991	1.23748
WBGene00022781	10619	10634	8596	8668	0	1	1.23595
WBGene00001978	1441	1356	1164	1108	5.34796e-10	1	1.23575
WBGene00004044	3720	3447	2957	2865	1.24962e-08	1	1.23573
WBGene00009770	1824	1604	1431	1357	0.0267599	0.97324	1.23416
WBGene00009451	1071	1001	890	795	0.000925464	0.999075	1.23415
WBGene00001599	2226.89	2406.94	1897.03	1873.53	2.51173e-08	1	1.23384
WBGene00018862	1460	1356	1186	1106	5.16622e-06	0.999995	1.23322
WBGene00021763	1730	1681	1376	1401	0.00284387	0.997156	1.23319
WBGene00016603	1520	1433	1252	1153	2.42649e-06	0.999998	1.23243
WBGene00004042	3241	3047	2523	2601	1.77636e-15	1	1.23206
WBGene00013803	874	896	775	667	0.00773888	0.992261	1.2319
WBGene00022119	3192	3273	2675	2594	4.44089e-16	1	1.23177
WBGene00010785	5403.95	4990.74	4315.85	4158.17	6.25507e-07	0.999999	1.23133
WBGene00006974	1693	1668.79	1432.63	1307.77	3.2733e-08	1	1.23133
WBGene00002027	4498	4255	3630	3513	2.53131e-14	1	1.2301
WBGene00000772	2137	1969	1658	1694	1.00404e-08	1	1.22978
WBGene00012139	456	463	405	345	0.0190227	0.980977	1.22972
WBGene00004296	1748	1702	1471	1345	8.25615e-08	1	1.22971
WBGene00001678	604	588	524	449	0.0102703	0.98973	1.22945
WBGene00007979	1784	1701	1394	1452	0.0035909	0.996409	1.22945
WBGene00012395	560	634	508	467	0.0335607	0.966439	1.22932
WBGene00020951	717	657	585	537	0.000772617	0.999227	1.22912
WBGene00011376	1705	1513	1283	1346	0.00360948	0.996391	1.22892
WBGene00021470	1816	1755	1423	1495	0.00192516	0.998075	1.22874
WBGene00004075	5606	5085	4407	4331	9.9102e-05	0.999901	1.22822
WBGene00018426	4434	4310	3668	3479	0	1	1.22811
WBGene00007907	790.31	712.23	608.75	620.12	0.000149866	0.99985	1.2275
WBGene00003919	832	814	717	629	0.000881702	0.999118	1.22732
WBGene00008218	7849	7946	6385	6538	0	1	1.22715
WBGene00008107	1134	1069	935	867	1.39902e-06	0.999999	1.2271
WBGene00010405	2222	2207	1784	1841	1.08854e-06	0.999999	1.22671
WBGene00007978	1254	1157	999	974	1.28094e-07	1	1.22669
WBGene00011908	628	695	560	523	0.00257473	0.997425	1.22632
WBGene00001194	2207	2088	1768	1748	4.08259e-06	0.999996	1.22631
WBGene00004760	2196	2025	1784	1671	4.83135e-05	0.999952	1.22628
WBGene00003132	2059	1981	1662	1646	4.74259e-05	0.999953	1.22605
WBGene00008274	2522	2381	2004	2011	0	1	1.22596
WBGene00015061	2176	2082	1794	1694	1.18453e-11	1	1.22538
WBGene00008183	1743	1778	1503	1383	1.4475e-08	1	1.22463
WBGene00003043	986	902	787	761	1.07737e-05	0.999989	1.22429
WBGene00003218	2027	2014	1701	1617	0.000124584	0.999875	1.22257
WBGene00011460	1075	1211	912	966	0.0104366	0.989563	1.22233
WBGene00022580	1326.78	1386.65	1166.34	1061.9	2.039e-05	0.99998	1.22233
WBGene00001833	1494	1470	1281	1154	1.07017e-05	0.999989	1.22175
WBGene00006863	1931	1745	1545	1476	0.000645509	0.999354	1.22141
WBGene00007221	1006	888	785	772	0.00493718	0.995063	1.2211
WBGene00001023	4328	4120	3489	3457	0	1	1.22098
WBGene00012360	1691	1583	1380	1313	4.23705e-08	1	1.22036
WBGene00018364	1281	1212	1074	978	6.02107e-05	0.99994	1.2194
WBGene00008645	1662	1637	1410	1306	6.97777e-10	1	1.21923
WBGene00020102	1416	1323	1094	1162	3.06037e-08	1	1.21901
WBGene00008921	2489	2538	2058	2083	6.73887e-08	1	1.21881
WBGene00016326	2725	2564	2307	2049	0.0143226	0.985677	1.2186
WBGene00011722	1087	970	827	868	0.00177031	0.99823	1.21841
WBGene00010975	887	823	735	674	0.000377934	0.999622	1.21811
WBGene00004128	794	690	615	608	0.0281421	0.971858	1.21806
WBGene00023418	649.02	671.4	574.56	513.75	0.00316193	0.996838	1.21778
WBGene00001026	1452	1340	1196	1106	0.000362111	0.999638	1.21736
WBGene00019606	2455	2426	1961	2065	4.18533e-07	1	1.2173
WBGene00002079	2751	2643	2216	2235	5.92014e-09	1	1.21665
WBGene00002223	1870	1851	1597	1474	3.68799e-09	1	1.21621
WBGene00003002	2580	2421	2124	2005	3.43033e-07	1	1.21576
WBGene00008865	1374	1401	1195	1097	2.28737e-07	1	1.21529
WBGene00007445	883	824	732	678	0.000107547	0.999892	1.21515
WBGene00000465	14103	13650	11365	11573	0	1	1.21473
WBGene00022048	12054	11838	10113	9633	0	1	1.2146
WBGene00001653	1405	1352	1208	1072	0.00175124	0.998249	1.21362
WBGene00022456	2237	2181	1879	1779	2.1827e-13	1	1.21236
WBGene00011409	1910	1841	1572	1535	0.0272042	0.972796	1.21195
WBGene00015301	800	908	724	691	0.0386538	0.961346	1.21181
WBGene00004324	654	623	561	497	0.00465786	0.995342	1.21138
WBGene00013038	2869	2707	2339	2285	6.43929e-13	1	1.21054
WBGene00008887	1662	1566	1406	1272	0.00103678	0.998963	1.20981
WBGene00007109	1644	1466	1297	1285	0.00336074	0.996639	1.20914
WBGene00022037	4460	4431	3729	3662	0	1	1.20765
WBGene00008411	1351	1252	1114	1050	3.34101e-05	0.999967	1.20739
WBGene00004767	1886	2024	1682	1570	0.000204036	0.999796	1.20695
WBGene00003472	1287	1166	1053	988	0.00346447	0.996536	1.20635
WBGene00016157	859.67	951.13	776.01	731.42	0.00598358	0.994016	1.20591
WBGene00014139	931	830	743	723	0.00429884	0.995701	1.20581
WBGene00013096	899	861	691.78	774	0.000204222	0.999796	1.20576
WBGene00007788	634.82	716.12	572.67	552.18	0.0197916	0.980208	1.20574
WBGene00003864	2954	2886	2389	2475	1.13143e-08	1	1.20549
WBGene00001860	2671	2672	2287	2163	9.99201e-16	1	1.20527
WBGene00006994	2931	2798	2481	2292	8.04084e-06	0.999992	1.20478
WBGene00012929	1630	1514	1311	1309	1.47798e-08	1	1.20468
WBGene00003041	847	838	754	650	0.0295273	0.970473	1.20446
WBGene00001563	1179	1043	926	926	0.00979687	0.990203	1.20443
WBGene00003157	3002	3007	2548	2462	4.97668e-09	1	1.20405
WBGene00011270	2256	2319	1864	1952	0.00040959	0.99959	1.2038
WBGene00019760	2069	2112	1728	1761	0.00999748	0.990003	1.20315
WBGene00001601	2005	2017	1635	1722	0.0353238	0.964676	1.20298
WBGene00006607	1517	1484	1314	1190	4.89476e-05	0.999951	1.20292
WBGene00010631	2608	2574	2162	2163	4.83731e-06	0.999995	1.20288
WBGene00003476	3465	3374	2969	2738	7.213e-07	0.999999	1.20284
WBGene00018700	3678	3503	3075	2918	2.23354e-09	1	1.20278
WBGene00003799	1160	1120	896	1008	0.000135077	0.999865	1.20252
WBGene00012936	2174	2050	1742	1785	0.00881936	0.991181	1.20238
WBGene00011312	1845	1728	1546	1437	7.52028e-05	0.999925	1.20226
WBGene00016844	1171	1264	1026	1008	3.8048e-06	0.999996	1.2019
WBGene00000383	2486	2411	2082	2011	7.6225e-05	0.999924	1.20104
WBGene00006406	3040	3070	2645	2462	2.25382e-09	1	1.20093
WBGene00010806	1460	1342	1155	1189	3.84559e-06	0.999996	1.20013
WBGene00010502	2298	2256	1957	1856	0.00193295	0.998067	1.19889
WBGene00000101	3161	3072	2740	2481	0.000364484	0.999636	1.19825
WBGene00010406	3620	3455	3056	2871	1.48123e-07	1	1.1982
WBGene00003622	738	650	582	581	0.0197892	0.980211	1.19808
WBGene00019608	2427	2268	1970	1967	5.03155e-10	1	1.19719
WBGene00004032	1074.84	1082.88	962.77	847.42	0.0079006	0.992099	1.19635
WBGene00003150	3035	2819	2495	2418	1.54333e-06	0.999998	1.1961
WBGene00008385	4198	4155	3506	3507	5.77316e-15	1	1.19578
WBGene00020964	1001	894	816	775	0.0179708	0.982029	1.19555
WBGene00006997	1428	1519	1262	1214	6.12488e-07	0.999999	1.19487
WBGene00011605	2241	2170	1891	1815	0.0181672	0.981833	1.1948
WBGene00007428	1379	1339	1214	1070	0.0148902	0.98511	1.19435
WBGene00003785	2290	2327	1962	1920	0.00552106	0.994479	1.19399
WBGene00017138	1222	1174	1046	969	1.19804e-05	0.999988	1.19354
WBGene00019118	1497	1386	1240	1185	3.38227e-05	0.999966	1.19338
WBGene00016636	4923	4756	4077	4066	0	1	1.1933
WBGene00003210	2765	2760	2365	2283	1.10078e-05	0.999989	1.19328
WBGene00003060	1087	1188	991	923	0.00863999	0.99136	1.19318
WBGene00001029	2239	2387	1997	1896	1.68468e-05	0.999983	1.19289
WBGene00021035	2714	2516	2193	2209	1.27304e-07	1	1.19276
WBGene00010629	1492	1600	1273	1330	1.57622e-06	0.999998	1.19274
WBGene00021831	1284	1161	1024	1034	0.0005431	0.999457	1.19269
WBGene00004873	1526	1492	1335	1205	0.000378995	0.999621	1.19258
WBGene00004384	997	897	766	830	0.0171057	0.982894	1.19155
WBGene00017085	2563	2534	2122	2175	0.00052126	0.999479	1.19093
WBGene00002637	3166	3136	2703	2610	1.26453e-07	1	1.19073
WBGene00009542	2731	2547	2271	2179	3.98935e-06	0.999996	1.19059
WBGene00016582	1030	1004	915	800	0.0307972	0.969203	1.1903
WBGene00018701	5134	4968	4297	4223	0	1	1.1903
WBGene00007588	3179	2895	2647	2476	0.0290798	0.97092	1.19006
WBGene00008685	1217	1124	1005	970	4.70739e-05	0.999953	1.18984
WBGene00020097	5408	5150	4419	4495	0	1	1.18912
WBGene00010056	2635	2679	2242	2245	0.000220659	0.999779	1.18901
WBGene00003158	3422	3375	2933	2808	1.07749e-08	1	1.18849
WBGene00020169	2441	2490	2083	2084	0.00401664	0.995983	1.18804
WBGene00000473	14639	13918	12145	11986	7.88258e-15	1	1.18802
WBGene00011338	1622	1486	1321	1306	5.36678e-05	0.999946	1.18768
WBGene00000550	3478	3279	2927	2786	1.11854e-06	0.999999	1.18723
WBGene00011638	2336	2294	1984	1931	0.0363004	0.9637	1.18722
WBGene00003052	3329	3081	2719	2703	1.69723e-06	0.999998	1.18682
WBGene00007186	1454	1605	1290	1298	0.00230994	0.99769	1.18677
WBGene00003789	2198	2110	1749	1896	1.34454e-07	1	1.18676
WBGene00003796	3848	3714	3360	3042	0.00402322	0.995977	1.18556
WBGene00017641	4152	3986	3413	3479	6.10922e-12	1	1.18548
WBGene00004754	1660	1816	1472	1472	0.000417611	0.999582	1.18545
WBGene00004736	13717	12704	11364	11010	0.00032529	0.999675	1.1854
WBGene00004307	1361	1210	1078	1100	0.0208915	0.979109	1.18507
WBGene00000912	1805	1671	1483	1465	2.85508e-06	0.999997	1.18367
WBGene00011349	1203	1088	967	977	0.00129486	0.998705	1.18311
WBGene00000411	2218	2075	1828	1815	1.01399e-08	1	1.18301
WBGene00013340	4216	4041	3479	3531	1.26507e-11	1	1.18256
WBGene00000474	7248	7305	6024	6336	0	1	1.18223
WBGene00022257	3587	3480	3032	2970	3.18113e-08	1	1.18202
WBGene00017004	1218	1091	1008	953	0.0454635	0.954536	1.18187
WBGene00001149	1280	1380	1140	1120	3.06227e-05	0.999969	1.18166
WBGene00006739	2781	2527	2307	2202	0.0133018	0.986698	1.18165
WBGene00009267	1959	1796	1613	1578	0.000200325	0.9998	1.18127
WBGene00001258	2131	2010	1795	1724	1.77394e-07	1	1.18125
WBGene00002694	2555	2448	2136	2116	0.0204905	0.979509	1.18122
WBGene00000123	1843	1772	1584	1491	2.69158e-07	1	1.18006
WBGene00018847	1680	1623	1475	1335	0.00217408	0.997826	1.17979
WBGene00004874	3566	3550	3100	2955	8.88178e-16	1	1.17974
WBGene00004117	2183	2346	1991	1864	0.00376701	0.996233	1.17936
WBGene00020652	2558.32	2450.92	2213.08	2050.99	6.6931e-05	0.999933	1.17916
WBGene00000226	1702	1546	1418	1347	0.0117019	0.988298	1.17911
WBGene00004242	1612.87	1496.33	1301.88	1345.99	4.42322e-06	0.999996	1.1789
WBGene00020696	7712	7297	6329	6458	9.23817e-13	1	1.17843
WBGene00017031	1408	1289	1158	1140	0.000257569	0.999742	1.17816
WBGene00022603	1293	1201	1084	1042	8.98232e-05	0.99991	1.17757
WBGene00009507	1210	1108	1029	947	0.0338232	0.966177	1.17742
WBGene00000836	1312	1236	1044	1129	7.53616e-05	0.999925	1.17738
WBGene00006961	1495	1511	1343	1222	0.000411734	0.999588	1.17631
WBGene00016405	7687	7274	6599	6172	0.000734439	0.999266	1.17589
WBGene00010061	3390	3351	2891	2867	4.2232e-06	0.999996	1.17532
WBGene00014202	5005	4953	4307	4199	1.93179e-14	1	1.17526
WBGene00008502	1275	1268	1137	1035	0.00037495	0.999625	1.17518
WBGene00000781	14039	13715	11956	11761	0	1	1.17478
WBGene00002080	1681	1644	1471	1372	1.59376e-06	0.999998	1.17395
WBGene00008775	1395	1311	1204	1110	0.00298886	0.997011	1.17375
WBGene00007227	2589	2605	2289	2161	5.43701e-10	1	1.17165
WBGene00010665	6433	6156	5295	5500	5.32907e-15	1	1.17087
WBGene00006751	1040	974	892	836	0.00222601	0.997774	1.16989
WBGene00000865	3941	3898	3319	3409	8.58775e-08	1	1.16981
WBGene00017686	4067	3773	3479	3249	0.0214084	0.978592	1.16964
WBGene00004775	2741	2532	2258	2274	3.26431e-05	0.999967	1.16806
WBGene00015391	3244	3094	2798	2649	3.26525e-06	0.999997	1.16799
WBGene00019792	983.44	902.21	833.79	787.22	0.0103395	0.98966	1.16763
WBGene00009186	4381	4267	3592	3845	1.40385e-10	1	1.1676
WBGene00001628	992	890	825	793	0.0424803	0.95752	1.16757
WBGene00016391	1410	1335	1218	1143	0.000191663	0.999808	1.16702
WBGene00004458	3616	3523	3161	2980	5.8172e-08	1	1.16693
WBGene00008361	1174	1059	969	952	0.0124642	0.987536	1.16688
WBGene00001051	1258	1152	1040	1034	0.00080038	0.9992	1.16652
WBGene00016311	1374	1349	1229	1115	0.00259441	0.997406	1.166
WBGene00000268	1094.93	983.73	913.64	876.18	0.0469328	0.953067	1.16577
WBGene00018974	1182	1095	999	962	0.00102268	0.998977	1.16557
WBGene00004239	4630	4346	3836	3899	2.26513e-08	1	1.16503
WBGene00018416	2552	2604	2301	2142	1.37609e-05	0.999986	1.16489
WBGene00003020	1374.52	1286.23	1194.37	1098.44	0.0142779	0.985722	1.16478
WBGene00003389	1742	1778	1571	1463	1.48582e-05	0.999985	1.16459
WBGene00007024	4131	3976	3467	3523	2.4607e-07	1	1.1644
WBGene00001209	5175	4866	4388	4277	1.15106e-06	0.999999	1.16327
WBGene00019940	3896	3998	3480	3333	5.97744e-11	1	1.16315
WBGene00006595	2247	2343	1921	2047	4.50401e-07	1	1.16154
WBGene00019888	1409	1441	1277	1186	0.000128428	0.999872	1.16152
WBGene00004143	8662	8692	7480	7522	0	1	1.16137
WBGene00001056	2415	2416	2159	2017	1.36396e-06	0.999999	1.16124
WBGene00008061	883	906	730	820	0.0192651	0.980735	1.1591
WBGene00020762	2336	2172	1919	1986	3.24018e-05	0.999968	1.15902
WBGene00017920	1583	1472	1331	1320	0.000103204	0.999897	1.15687
WBGene00011232	23390.3	22853.2	20373.9	19780.6	0	1	1.1561
WBGene00003393	1992	1861	1738	1608	0.0291809	0.970819	1.15581
WBGene00001263	8745	8325	7637	7193	0.000968713	0.999031	1.1554
WBGene00003154	2447	2315	2099	2039	4.88603e-07	1	1.15523
WBGene00004980	3725	3618	3221	3161	0.000699524	0.9993	1.15506
WBGene00004915	1550	1588	1305	1427	0.000184236	0.999816	1.15341
WBGene00007966	1635.79	1498.58	1321.62	1408.81	0.0203274	0.979673	1.15259
WBGene00006916	1425	1383	1281	1172	0.00779964	0.9922	1.14898
WBGene00002074	2945	2780	2475	2534	6.06744e-08	1	1.14748
WBGene00002073	5444	5168	4697	4587	1.07315e-07	1	1.14746
WBGene00001511	1661	1695	1531	1406	0.00445283	0.995547	1.14697
WBGene00016140	2084	1937	1780	1741	0.000425076	0.999575	1.14641
WBGene00012484	10311	10238	8951	9049	0	1	1.14615
WBGene00011775	2077	2020	1849	1743	1.82263e-05	0.999982	1.14492
WBGene00018294	2032	1870	1692	1730	0.00222124	0.997779	1.14478
WBGene00003155	2650	2586	2354	2239	2.17945e-07	1	1.14435
WBGene00011747	1569	1641	1456	1362	0.00305755	0.996942	1.14347
WBGene00006840	3279.13	3198.37	2903.48	2786.85	1.82123e-09	1	1.14271
WBGene00001226	3744	3511	3189	3186	5.13171e-06	0.999995	1.14249
WBGene00020423	2449	2332	2141	2060	6.97699e-06	0.999993	1.14242
WBGene00001137	11701	11140	10152	9920	1.52364e-07	1	1.14236
WBGene00003162	6048	5823	5174	5262	0	1	1.14202
WBGene00020481	3514	3541	3171	3037	3.67761e-10	1	1.14082
WBGene00011625	2000	1964	1807	1682	0.000448117	0.999552	1.14043
WBGene00006499	1982	1822	1698	1654	0.0144141	0.985586	1.1392
WBGene00000041	10883	10542	9611	9270	3.60111e-09	1	1.13911
WBGene00015687	2486	2366	2059	2219	0.000851668	0.999148	1.13882
WBGene00006510	1062	1090	990	908	0.0345234	0.965477	1.1381
WBGene00021857	1691	1577	1453	1430	0.00084716	0.999153	1.13793
WBGene00044081	1236	1332	1120	1146	0.0119276	0.988072	1.13788
WBGene00003144	2197	2194	1997	1885	3.95489e-05	0.99996	1.13544
WBGene00016803	2237	2283	2083	1916	0.0183068	0.981693	1.13455
WBGene00019209	1811	1664	1568	1507	0.0498757	0.950124	1.13438
WBGene00017605	1657	1775	1469	1574	0.0338545	0.966145	1.13253
WBGene00002280	12234	12248	10957	10757	0	1	1.13189
WBGene00000254	2458	2274	2085	2118	0.00345975	0.99654	1.1303
WBGene00002229	3947	3700	3413	3381	0.000138897	0.999861	1.12993
WBGene00004304	3100	2983	2755	2651	2.48168e-06	0.999998	1.12955
WBGene00001393	11313	11287	10039	10054	0	1	1.12922
WBGene00013859	1492	1456	1359	1262	0.00925005	0.99075	1.129
WBGene00013223	1801	1668	1547	1540	0.00469267	0.995307	1.12812
WBGene00007333	3171	2980	2733	2741	2.55168e-05	0.999974	1.12808
WBGene00011994	1284	1312	1201	1110	0.0282615	0.971738	1.12757
WBGene00000552	3165	3339	2802	2992	0.00703108	0.992969	1.1272
WBGene00011292	2283	2214	2075	1935	0.00679852	0.993201	1.12567
WBGene00020369	2336	2220	1984	2080	0.00014685	0.999853	1.12558
WBGene00022459	1543	1442	1367	1296	0.0398095	0.96019	1.12516
WBGene00002010	7632	7455	6811	6687	0	1	1.12208
WBGene00000182	2387	2292	1999	2191	0.0454455	0.954555	1.12134
WBGene00006789	45529	43496	39988	39857	1.36016e-07	1	1.11934
WBGene00018849	4914.98	4600.97	4352.98	4195.98	0.0418558	0.958144	1.11737
WBGene00004698	1480	1394	1246	1337	0.0476108	0.952389	1.1172
WBGene00001829	4035	4017	3736	3501	0.00321748	0.996783	1.11684
WBGene00006936	2688	2581	2427	2309	0.00157482	0.998425	1.11678
WBGene00003253	1522	1568	1439	1343	0.0410968	0.958903	1.11495
WBGene00003992	5840	5874	5314	5239	0.0171695	0.982831	1.11437
WBGene00013924	2269	2117	1969	1992	0.00590813	0.994092	1.11166
WBGene00011580	2477	2340	2218	2142	0.00882604	0.991174	1.10905
WBGene00020684	2435	2275	2145	2130	0.0125864	0.987414	1.10604
WBGene00011038	2135	2089	1843	1997	0.0194171	0.980583	1.10454
WBGene00006720	2907	2785	2518	2661	0.00175617	0.998244	1.10351
WBGene00003901	3650	3471	3270	3250	0.000360127	0.99964	1.09645
WBGene00018898	3800	3877	3611	3488	0.00180657	0.998193	1.08562
WBGene00000703	20773	20768	18969	19495	2.22045e-16	1	1.08434
WBGene00013025	4435	4222	4064	3958	0.0383759	0.961624	1.08332
WBGene00000064	8787.52	8528.42	8005.54	8252.52	3.63853e-05	0.999964	1.06934
WBGene00000802	15664	15138	16081	16195	0.0495056	0.950494	0.958101
WBGene00002978	11933	11879	12509	12965	8.09411e-08	1	0.938532
WBGene00010419	23146	22205	24267	24643	0.000177237	0.999823	0.93091
WBGene00002005	22473	21668	24140	24041	4.09337e-08	1	0.919743
WBGene00000229	28213	27855	30090	31344	1.39298e-09	1	0.916346
WBGene00020679	6403	5998	6891	6860	0.0027838	0.997216	0.905344
WBGene00019351	2730	2579	2985	2903	0.00391395	0.996086	0.905138
WBGene00010260	5014	5021	5675	5482	3.15452e-07	1	0.902921
WBGene00018491	8624	8388	9488	9571	1.0293e-11	1	0.89613
WBGene00003828	1465	1511	1607	1729	0.0168227	0.983177	0.89579
WBGene00002064	9458	9672	10641	10848	5.55112e-16	1	0.8938
WBGene00020808	6303	6302	6888	7283	4.45334e-08	1	0.89313
WBGene00003964	7408	7176	8124	8289	3.85711e-10	1	0.892103
WBGene00012344	3795	3765	4163	4382	8.20739e-09	1	0.888331
WBGene00019831	4595	4330	5135	4960	0.00106806	0.998932	0.887491
WBGene00010070	5064	4761	5633	5498	0.00012758	0.999872	0.886075
WBGene00044080	3175	3093	3455	3651	8.68356e-08	1	0.885661
WBGene00018519	19736	19263	21978	22240	0	1	0.885471
WBGene00003369	6257	6423.06	7137	7274	7.80841e-11	1	0.883424
WBGene00009119	13389	13367	14887	15530	0	1	0.883207
WBGene00006915	4842	4743	5511	5410	4.11923e-06	0.999996	0.881089
WBGene00018963	5999	5696	6653	6693	2.80909e-12	1	0.879741
WBGene00002054	4631.35	4573.87	5320.05	5212.81	1.2836e-06	0.999999	0.877361
WBGene00002077	5291.91	5023	5800.88	6035.88	1.219e-08	1	0.874929
WBGene00003902	23836	23521	27194	27247	0	1	0.873315
WBGene00019510	11340	12000	13447	13414	2.08335e-08	1	0.872384
WBGene00020391	3464	3595	4052	4078	0.00067301	0.999327	0.871737
WBGene00006519	2819	2670	3112	3215	8.11204e-10	1	0.87102
WBGene00007617	1795	1834	2011	2180	0.000173234	0.999827	0.869508
WBGene00004766	1167	1140	1379	1287	0.00152049	0.99848	0.868611
WBGene00006433	2376	2306	2601	2814	0.000103909	0.999896	0.8682
WBGene00009664	3636	3414	3947	4206.84	0.000378353	0.999622	0.868138
WBGene00010435	1520	1687	1813	1898	0.0353998	0.9646	0.867763
WBGene00000696	21463	20794	24699	24196	0	1	0.867599
WBGene00019017	11815.5	11294.7	13107.3	13638.5	6.52145e-12	1	0.867541
WBGene00001167	54774	52466	62300	61871	0	1	0.867025
WBGene00015404	1027	980	1110	1216	0.00612959	0.99387	0.866429
WBGene00020915	4852	4877	5507	5818	1.9873e-14	1	0.862587
WBGene00012382	2633	2679	3000	3193	9.68427e-10	1	0.861274
WBGene00000066	18028.6	16956.2	20287.9	20584.1	1.65232e-11	1	0.859341
WBGene00013463	3044	2974	3507	3529	8.08443e-05	0.999919	0.858699
WBGene00000207	3790	3727	4432	4361	5.40321e-09	1	0.858225
WBGene00015755	1207	1070	1303	1363	0.0259576	0.974042	0.85749
WBGene00016118	2155	2319	2641	2598	2.75114e-06	0.999997	0.857369
WBGene00000698	34367.1	34542	40539	40190	0	1	0.856948
WBGene00012768	4869	5078	5762	5895	0	1	0.856754
WBGene00008505	14646	14068	16914	16783	0	1	0.855456
WBGene00001234	1320	1208	1452	1516	0.000107803	0.999892	0.855159
WBGene00022089	8762	8700	10131	10403	0	1	0.853809
WBGene00001427	2575	2495	2893	3074	1.47702e-10	1	0.853139
WBGene00001423	7333	7544	8660	8851	0	1	0.853002
WBGene00011064	1016	1121	1244	1272	0.00041883	0.999581	0.852827
WBGene00000263	1893	1984	2190	2392	0.000565415	0.999435	0.849689
WBGene00000883	14084	13914	16287	16807	0	1	0.849418
WBGene00016627	1752	1883	2141	2158	1.01554e-08	1	0.848949
WBGene00012553	4865	4656	5458	5805	7.31602e-09	1	0.848777
WBGene00004414	43581	42623	50702	51267	0	1	0.848749
WBGene00006439	49215	48195	56995	58342	0	1	0.847945
WBGene00002162	4763	4768	5548	5743	0	1	0.847534
WBGene00016333	3426	3354	4048	4025	9.01412e-12	1	0.843136
WBGene00010333	860	851	951	1088	0.0497968	0.950203	0.84272
WBGene00022170	3490	3472	4098	4205	7.26086e-13	1	0.841858
WBGene00020894	2134	2035	2389	2585	4.46994e-06	0.999996	0.841605
WBGene00008707	3190	3279	3867	3851	2.96634e-11	1	0.841495
WBGene00007235	2619	2621	3064	3194	3.47451e-07	1	0.840725
WBGene00007192	2650	2582	3038	3212	6.66134e-16	1	0.840528
WBGene00017772	2435	2517	2987	2929	3.07507e-06	0.999997	0.840345
WBGene00017121	5982	6255	7166	7456	2.22045e-16	1	0.840305
WBGene00010424	1564	1450	1728	1876	0.000443244	0.999557	0.839723
WBGene00007824	1739	1609	1958	2049	1.02385e-07	1	0.83889
WBGene00012059	1221	1319	1549	1491	7.69629e-06	0.999992	0.838802
WBGene00000601	5193.77	5032.54	6262.37	5978.39	5.88247e-11	1	0.838627
WBGene00018361	1539	1464	1730	1867	1.07748e-06	0.999999	0.838289
WBGene00011156	5842	5715	6640	7204	8.14033e-07	0.999999	0.838254
WBGene00011015	2352	2549	2836	3037	0.000228437	0.999772	0.83798
WBGene00007385	6195	5984	7151	7445	0	1	0.837768
WBGene00016011	681	721	799	883	0.00177993	0.99822	0.837061
WBGene00000371	3394	3373	4026	4094	5.51781e-14	1	0.836702
WBGene00020038	758	844	964	960	0.000231367	0.999769	0.835989
WBGene00011273	6516	6434	7537	8018	2.55351e-15	1	0.835939
WBGene00020950	3608	3456	4222	4262	2.33147e-15	1	0.835915
WBGene00000081	2488	2418	2909	2987	2.35028e-07	1	0.835418
WBGene00011128	3962	3837	4622	4765	0	1	0.834159
WBGene00003214	2711	2705	3275	3245	1.03539e-09	1	0.833943
WBGene00003821	2961	2937	3515	3599	4.19265e-12	1	0.832392
WBGene00022336	16326	15552	19122	19335	0	1	0.8322
WBGene00015047	479.32	544.87	594.36	641.78	0.023429	0.976571	0.832043
WBGene00001168	113301	112434	136332	136054	0	1	0.832003
WBGene00016509	3756	3723	4413	4613	0	1	0.831967
WBGene00014098	1807	1711	2195	2051	2.29177e-05	0.999977	0.83166
WBGene00009638	540.61	628.01	705.82	708.76	0.0155364	0.984464	0.829488
WBGene00014086	1797	1837	2180	2221	0.000839752	0.99916	0.829038
WBGene00000680	9574	9557	11371	11802	0	1	0.828911
WBGene00000754	18289	18270	21991	22297	0	1	0.828776
WBGene00014095	14992	14792	18020	18079	0	1	0.828328
WBGene00016496	2352	2315	2861	2797	2.5515e-08	1	0.828061
WBGene00004439	11368	10895	13431	13595	0	1	0.827022
WBGene00008920	25070	24341	29707	30326	0	1	0.826344
WBGene00009122	9425	9481	11099	11886	3.14304e-13	1	0.825928
WBGene00004995	2502	2557	3076	3074	1.2617e-10	1	0.825868
WBGene00018151	844	960	1069	1125	0.00339514	0.996605	0.825669
WBGene00000779	3213	3287	3882	4023	0	1	0.8256
WBGene00009712	1635	1514	1903	1928	0.0175297	0.98247	0.825214
WBGene00002056	1951	1852	2338	2291	2.04074e-05	0.99998	0.824743
WBGene00003495	3235	3298	3905	4050	0	1	0.824576
WBGene00000822	3474	3509	4195	4309	0	1	0.82445
WBGene00006819	4045.34	4110.76	4955.49	4977.66	0	1	0.824366
WBGene00004424	15547	15574	18668	19238	0	1	0.824313
WBGene00000693	14669.9	14722	17759	18095	0	1	0.823049
WBGene00001386	27467	26783	32457	33723	0	1	0.823038
WBGene00015913	3170	3167	3852	3895	0	1	0.821252
WBGene00003982	1716	1583	2053	1985	1.30489e-08	1	0.820112
WBGene00016440	1072	1104	1376	1290	4.6236e-08	1	0.819326
WBGene00000230	6933	6500	8170	8292	0	1	0.819222
WBGene00017892	1579	1490	1928	1838	6.62377e-10	1	0.818024
WBGene00012244	961	980	1118	1265	0.00147112	0.998529	0.817993
WBGene00020158	2187	2203	2730	2658	8.51995e-10	1	0.817951
WBGene00009739	1021	906	1123	1243	0.0193947	0.980605	0.817808
WBGene00000475	5245	5396	6433	6632	0	1	0.817763
WBGene00001794	2537	2547	3061	3183	2.62457e-13	1	0.817521
WBGene00002045	10399	10519	12673	13043	0	1	0.816704
WBGene00011944	1933	2014	2461	2392	4.96554e-08	1	0.816498
WBGene00019061	3056	3009	3716	3743	0	1	0.816335
WBGene00020297	6111	6221	7418	7759	0	1	0.815857
WBGene00020942	406	359	443	499	0.0360004	0.964	0.81548
WBGene00006479	505	439	596	566	0.00595773	0.994042	0.815433
WBGene00007201	898.57	867.09	1128	1045.77	1.77185e-06	0.999998	0.815307
WBGene00002059	2711	2817	3306	3506	7.77156e-16	1	0.814855
WBGene00021879	904.56	815.45	1012.71	1106.88	0.000751094	0.999249	0.814809
WBGene00012530	1465	1463	1777	1831	0.00217798	0.997822	0.814799
WBGene00000829	9587	10848	12754	12444	0.0120008	0.987999	0.814207
WBGene00022493	417	369	503	466	0.0122604	0.98774	0.814145
WBGene00000509	616	693	808	807	5.23102e-05	0.999948	0.813798
WBGene00010326	2908	2905	3635	3544	0	1	0.812878
WBGene00021074	524	623	710	707	0.0235548	0.976445	0.812749
WBGene00009161	1558	1606	1921	1990	4.41936e-05	0.999956	0.812286
WBGene00009454	4092	3869	4862	4995	0	1	0.810866
WBGene00015125	1885.88	1813.82	2293.7	2288.84	3.02356e-08	1	0.810517
WBGene00013983	1486	1551	1869	1896	6.72306e-05	0.999933	0.809884
WBGene00000751	12321.9	12542.9	15441	15393.3	0	1	0.809595
WBGene00015326	2331.49	2318.15	2806.17	2961.25	1.28675e-13	1	0.809481
WBGene00009992	2194	2286	2797	2769	4.23661e-13	1	0.808075
WBGene00013378	819	750	1009	942	3.15811e-05	0.999968	0.807208
WBGene00012354	3808	3418	4448	4541	1.73984e-07	1	0.807033
WBGene00004470	24172	23978	29438	30479	0	1	0.806853
WBGene00006603	2757	2682	3399	3370	0	1	0.806664
WBGene00017440	2095	2085	2589	2614	6.8181e-12	1	0.806578
WBGene00000276	1644	1524	1932	2014	1.52656e-13	1	0.806054
WBGene00014165	4093	3926	5046	4949	0	1	0.805416
WBGene00006928	1590.93	1461.82	1941.66	1864.19	8.78232e-09	1	0.805172
WBGene00010627	6449	6090	7793	7855	0	1	0.804471
WBGene00011679	880	856	1011	1157	0.00226168	0.997738	0.804149
WBGene00000218	7687	7513	9494	9509	0	1	0.803029
WBGene00000370	1093	1219	1438	1454	1.15004e-07	1	0.802692
WBGene00011538	783	875	1042	1032	5.9375e-07	0.999999	0.802628
WBGene00011953	1366	1466	1781	1762	3.13394e-05	0.999969	0.802504
WBGene00007330	1692	1654	2111	2077	2.64648e-08	1	0.802068
WBGene00020389	1126	1186	1469	1434	0.0106079	0.989392	0.799553
WBGene00003596	2439	2530	3110	3130	0	1	0.799497
WBGene00008262	3440	3293	4053	4407	2.07846e-09	1	0.799146
WBGene00020275	2798	2783	3377	3638	1.11022e-15	1	0.798867
WBGene00077526	1655	1622	2065	2058	7.09732e-09	1	0.797938
WBGene00011559	1186	1194	1449	1547	0.00186972	0.99813	0.797664
WBGene00021043	8252	7968	10117	10323	0	1	0.796701
WBGene00006408	638	601	812	749	5.89294e-06	0.999994	0.796681
WBGene00009993	2389	2323	2967	2972	0	1	0.796528
WBGene00001155	2170	2126	2709	2706	1.33227e-15	1	0.796478
WBGene00010962	18165	20165	24239	24087	7.17734e-07	0.999999	0.796338
WBGene00000776	4231	4039	5093	5349	0	1	0.795195
WBGene00015232	3279	3242	4141	4093	0	1	0.795066
WBGene00010478	4755	4815	6087	6007	0	1	0.794415
WBGene00004471	16140	15773	20055	20277	0	1	0.794397
WBGene00008397	320.31	344.1	393.68	447.44	0.0109256	0.989074	0.793319
WBGene00018846	7865	8001	9978	10106	0	1	0.793141
WBGene00001604	1503	1349	1837	1776	1.20592e-07	1	0.792375
WBGene00003225	1344	1375	1696	1755	7.25249e-07	0.999999	0.791082
WBGene00043060	430	362	508	497	0.00219286	0.997807	0.791049
WBGene00016722	1084.89	1063.18	1282.73	1446.21	2.31886e-05	0.999977	0.790473
WBGene00001911	621	617	720	854	0.0323011	0.967699	0.78996
WBGene00017852	1476	1457	1835	1897	9.71834e-09	1	0.789071
WBGene00003458	584.8	671.63	760.32	838.9	0.00377862	0.996221	0.78902
WBGene00004486	9715	9546	12094	12447	0	1	0.788
WBGene00010896	3175	3232	3988	4181	0	1	0.787508
WBGene00009688	1538	1491	1849	2017	2.39772e-11	1	0.786743
WBGene00007593	280	338	374	416	0.047587	0.952413	0.785676
WBGene00016716	676	649	881	812	1.58843e-07	1	0.785561
WBGene00007350	1012	1058	1322	1328	0.00114582	0.998854	0.784256
WBGene00004419	14791.2	14284.9	18640.4	18599.5	0	1	0.783845
WBGene00012376	2121	2112	2617	2807	0	1	0.783636
WBGene00012351	2126	2172	2754	2754	0	1	0.783419
WBGene00009394	10634	9937	12937	13431	0	1	0.78327
WBGene00004422	14243	14432	18291	18510	0	1	0.782303
WBGene00002855	1849	1689	2262	2280	2.22045e-16	1	0.782002
WBGene00004475	16124	16018	20413	20857	0	1	0.78194
WBGene00003371	7485	7630	9591	9831	0	1	0.781376
WBGene00001685	10966.4	10562.4	13709.8	13955.6	0	1	0.781275
WBGene00045038	934	927	1191	1204	0.00836464	0.991635	0.780128
WBGene00004418	25558	24785	31709	33105	0	1	0.779867
WBGene00012692	1221	1316	1664	1602	2.05502e-13	1	0.779836
WBGene00004487	13742	13873	17629	18012	0	1	0.77792
WBGene00021427	243	203	270	306	0.0369451	0.963055	0.777512
WBGene00000210	1597	1616	2065	2087	8.17124e-14	1	0.776933
WBGene00003370	7320	7621.94	9575	9737	0	1	0.776826
WBGene00004473	19844	19102	25016	25326	0	1	0.776692
WBGene00000214	23411	21864	29054	29500	0	1	0.776269
WBGene00015811	2282	2328	3017	2948	0	1	0.775868
WBGene00007091	806	814	1113	983	0.000444394	0.999556	0.775739
WBGene00018522	3427	3618	4510	4610	0	1	0.775604
WBGene00004443	5087	5319	6567	6911	0	1	0.775245
WBGene00009308	553	519	723	665	8.51338e-07	0.999999	0.775207
WBGene00013766	6174	5892	7879	7754	0	1	0.774829
WBGene00000712	24883	25079	32112	32720	0	1	0.773726
WBGene00013144	2102	2091	2741	2704	0	1	0.773084
WBGene00003063	3950	4024	5219	5140	0	1	0.772793
WBGene00004444	7227	7465	9505	9592	0	1	0.772413
WBGene00007122	1070	957	1288	1350	5.11002e-10	1	0.771454
WBGene00012407	648	557	807	762	0.000146132	0.999854	0.770864
WBGene00011561	3516	3607	4529	4757	0	1	0.770207
WBGene00019666	528	485	700	620	0.000979993	0.99902	0.7702
WBGene00002023	974.38	1010.98	1292.74	1295.59	1.89226e-05	0.999981	0.770103
WBGene00016048	1079.87	1031.74	1348.09	1405.11	1.61299e-06	0.999998	0.770053
WBGene00002265	11170	10881	14557	14190	0	1	0.770046
WBGene00004495	7995	7896	10028	10714	0	1	0.769272
WBGene00017012	1325	1391	1778	1767	8.81251e-12	1	0.769196
WBGene00006530	425.78	484	605	584	8.98163e-06	0.999991	0.768198
WBGene00009450	427	360	541	490	0.00837029	0.99163	0.766094
WBGene00008745	467	422	547	619	0.000157963	0.999842	0.765627
WBGene00003564	1364	1326	1779	1753	1.1009e-12	1	0.764582
WBGene00004476	22676	22867	29567	30240	0	1	0.764558
WBGene00004358	1172	1136	1561	1471	0	1	0.764104
WBGene00004413	18582	17667	24054	23617	0	1	0.763349
WBGene00004472	17631	17399	22825	23263	0	1	0.763103
WBGene00004482	10717	10389	13696	14097	0	1	0.762441
WBGene00004453	5397	5852	7225	7609	1.9984e-15	1	0.761461
WBGene00004421	26093	25487	33511	34499	0	1	0.761459
WBGene00004435	13273	13406	17207	17978	0	1	0.761333
WBGene00004477	25923	24819	33085	34036	0	1	0.758998
WBGene00004442	4680	4499	5923	6235	0	1	0.758035
WBGene00004494	13421	13466	17810	17811	0	1	0.757796
WBGene00004432	12119	11888	15874	15943	0	1	0.757517
WBGene00022027	544	564	682	789	0.000106729	0.999893	0.756491
WBGene00004417	21919	22200	28434	30174	0	1	0.755872
WBGene00000176	634	582	774	842	8.00406e-10	1	0.755562
WBGene00004436	13469	13690	17740	18361	0	1	0.755352
WBGene00017071	1209	1174	1548	1621	3.50153e-12	1	0.755016
WBGene00004434	9650	9674	12758	12944	0	1	0.75485
WBGene00007153	662	654	919	833	2.39275e-08	1	0.753936
WBGene00011571	1448	1420	1860	1960	0	1	0.75384
WBGene00012782	1171	1090	1457	1555	0	1	0.753715
WBGene00013035	644	683	877	891	0.0451812	0.954819	0.753596
WBGene00012637	354	326	476	430	4.28556e-05	0.999957	0.753305
WBGene00004499	8887	8284	11078	11810	0	1	0.753265
WBGene00004831	243	265	363	314	0.00325554	0.996744	0.753133
WBGene00004492	18287	18303	23903	24926	0	1	0.75239
WBGene00008741	2006.73	2035.45	2653.23	2745.65	0	1	0.751738
WBGene00004488	11819	11801	15582	15977	0	1	0.751445
WBGene00001385	5916	5711	7671	7865	0	1	0.751379
WBGene00004484	12837	12667	16817	17323	0	1	0.750043
WBGene00011936	342	392	463	520	0.000227631	0.999772	0.749928
WBGene00044686	284	241	334	369	0.00053342	0.999467	0.749854
WBGene00019007	647	652	891	849	0.0254733	0.974527	0.749427
WBGene00004485	12336	12477	16450	16846	0	1	0.748221
WBGene00004496	5431	5515	7263	7428	0	1	0.748078
WBGene00011423	933	925	1243	1252	1.96925e-08	1	0.747646
WBGene00004420	11897	11406	15145	16155	0	1	0.747543
WBGene00004409	7260	7399	9604	10095	0	1	0.747192
WBGene00004437	991	948	1282	1324	2.04803e-09	1	0.747032
WBGene00020207	275	250	323	383	0.00353343	0.996467	0.746827
WBGene00004447	9762	9271	12579	13049	0	1	0.745641
WBGene00000150	421	459	631	555	0.000286163	0.999714	0.744748
WBGene00004493	12085	12108	16009	16631	0	1	0.744208
WBGene00017925	1544	1491	2020	2076	0	1	0.74393
WBGene00021350	15002	14759	19612	20591	0	1	0.743274
WBGene00017691	1909	1849	2505	2572	0	1	0.743161
WBGene00011869	789	807	1032	1125	1.71273e-06	0.999998	0.743009
WBGene00004408	29711	28893	39055	40235	0	1	0.742072
WBGene00006725	8103	7880	10735	10905	0	1	0.741522
WBGene00044674	287.79	320.78	388.28	437.55	2.3442e-05	0.999977	0.740104
WBGene00004446	10394	10362	13806	14359	0	1	0.739926
WBGene00016419	635	673	944	832	4.64811e-05	0.999954	0.739213
WBGene00010556	20112	19668	26456	27582	0	1	0.739123
WBGene00016415	1636	1574	2205	2155	0	1	0.739093
WBGene00004479	11954	11275	15546	16012	0	1	0.739008
WBGene00004481	10664	10373	14024	14565	0	1	0.738806
WBGene00007194	164	175	206	255	0.0252959	0.974704	0.738682
WBGene00004431	16056	15868	21248	22149	0	1	0.738604
WBGene00006728	11739	11528	15568	16078	0	1	0.738183
WBGene00009266	980.47	966.44	1293.22	1355.78	1.97503e-11	1	0.737945
WBGene00010254	281	311	374	432	0.000185937	0.999814	0.737705
WBGene00004483	16856	16667	22513	23114	0	1	0.737666
WBGene00001814	654	646	919	850	0.000582076	0.999418	0.737647
WBGene00001441	788	775	1077	1051	4.54439e-07	1	0.73735
WBGene00004478	20215	19624	26295	27982	0	1	0.736992
WBGene00021855	503	489	619	733	0.000500423	0.9995	0.736914
WBGene00000881	2810	2664	3576	3884	0	1	0.736801
WBGene00004441	12280	11689	16254	16407	0	1	0.736768
WBGene00004440	8346	8054	11056	11305	0	1	0.736343
WBGene00004491	6394	6301	8532	8783	0	1	0.736124
WBGene00004489	15179	14520	19792	20788	0	1	0.734822
WBGene00020931	1116	1006	1360	1541	1.59054e-05	0.999984	0.734533
WBGene00009634	390.95	327.23	491.58	491.2	1.1067e-06	0.999999	0.733571
WBGene00004428	16010	15817	21481	22114	0	1	0.732994
WBGene00007459	204.6	166.19	262.45	245.6	0.00475815	0.995242	0.732511
WBGene00000602	1438.23	1522.46	1957.63	2104.61	0	1	0.73187
WBGene00000114	9015	8604	12265	11930	0	1	0.731019
WBGene00004480	14954	15153	20332	21027	0	1	0.730888
WBGene00010450	283	264	346	406	0.00015772	0.999842	0.73052
WBGene00004445	6299	6092	8521	8517	0	1	0.730117
WBGene00004416	17887	17300	24129	24306	0	1	0.729349
WBGene00004454	10231	10327	14078	14227	0	1	0.729199
WBGene00000667	5694.98	5356.58	7551.01	7665.18	0	1	0.729172
WBGene00004449	9648	9987	13402	13656	0	1	0.728584
WBGene00004426	12858	12521	17456	17528	0	1	0.72831
WBGene00004433	12268	12163	16788	16909	0	1	0.727897
WBGene00004450	7731	7378	10068	10795	0	1	0.727163
WBGene00011392	579	579	769	831	0.000786123	0.999214	0.72675
WBGene00022042	9097	8925	12321	12579	0	1	0.726665
WBGene00004452	6558	6625	9033	9183	0	1	0.726601
WBGene00016493	5817	5751	7822	8164	0	1	0.726564
WBGene00014001	812	792	1147	1071	0	1	0.725908
WBGene00004429	13133	12777	17736	18169	0	1	0.72451
WBGene00015752	649	604	863	874	2.04163e-05	0.99998	0.724202
WBGene00017075	7562	7937	10552	10948	0	1	0.723823
WBGene00008311	1097	1112	1549	1516	0	1	0.723541
WBGene00010540	337	311	488	411	0.0037074	0.996293	0.723327
WBGene00001578	382	408	515	582	4.75891e-08	1	0.723241
WBGene00004410	2715	2535	3552	3737	0	1	0.723167
WBGene00000970	888	907	1230	1265	5.59552e-13	1	0.722346
WBGene00011966	1693	1669	2270	2405	0	1	0.722082
WBGene00017582	607	538	798	795	0.000228324	0.999772	0.721552
WBGene00017215	176	152	211	246	0.00399405	0.996006	0.720765
WBGene00016316	691	700	931	1007	7.40368e-08	1	0.720733
WBGene00022515	650	688	924	940	3.98588e-07	1	0.720711
WBGene00004448	6846	6535	8912	9738	0	1	0.720447
WBGene00004415	26071	24141	34634	35342	0	1	0.720396
WBGene00002012	967	946	1300	1369	3.21965e-15	1	0.719663
WBGene00004430	12199	11386	16339	16566	0	1	0.719586
WBGene00010052	961	1035	1429	1356	0	1	0.719482
WBGene00004412	14983	14904	20538	21218	0	1	0.718638
WBGene00010963	2316	2533	3506	3271	8.99114e-12	1	0.718266
WBGene00009574	553	503	734	742	0.00128322	0.998717	0.718254
WBGene00010809	1392	1416	1930	1998	0	1	0.717765
WBGene00000713	19345	19051	26701	27026	0	1	0.717491
WBGene00000739	471.81	544.95	679.62	744	2.46183e-07	1	0.71726
WBGene00010174	1263	1184	1618	1808	1.82538e-10	1	0.717228
WBGene00012907	2262	2189	3082	3149	0	1	0.717179
WBGene00000067	1302	1319	1809	1862	0	1	0.716856
WBGene00002174	538	468	704	705	0.00406495	0.995935	0.716745
WBGene00001172	816	741	1090	1092	5.95446e-11	1	0.716348
WBGene00001189	845	834	1138	1216	9.53126e-13	1	0.716184
WBGene00020579	129	110	183	152	0.0259059	0.974094	0.715883
WBGene00004497	3641	3591	5005	5139	0	1	0.715793
WBGene00020504	504	482	684	699	0.00569733	0.994303	0.715783
WBGene00001852	1214	1121	1597	1680	0	1	0.71541
WBGene00010960	6663	7779	10406	9871	4.20788e-06	0.999996	0.71504
WBGene00000719	1740.01	1649.01	2375.41	2383.56	0	1	0.714932
WBGene00004427	14480	13575	19050	20376	0	1	0.714484
WBGene00021048	2955	3059	4207	4247	0	1	0.714227
WBGene00000217	2352	2271	3268	3234	0	1	0.713792
WBGene00000277	1056	1106	1499	1545	0	1	0.713135
WBGene00004425	15560	14878	21457	21427	0	1	0.71256
WBGene00019097	698	664	936	984	6.04079e-09	1	0.712245
WBGene00009578	1302	1309	1866	1815	0	1	0.712082
WBGene00003786	5892	5939	8461	8234	0	1	0.711418
WBGene00000273	3631	3483	4965	5089	0	1	0.710401
WBGene00016934	631	602	846	897	2.22622e-07	1	0.710279
WBGene00015064	526	545	778	737	4.97989e-05	0.99995	0.709658
WBGene00017304	760	830	1116	1134	7.05769e-13	1	0.709534
WBGene00012358	405	398	528	610	1.53515e-07	1	0.708654
WBGene00015580	485	451	698	629	4.42076e-09	1	0.707937
WBGene00004902	274	230	341	374	4.60934e-06	0.999995	0.707763
WBGene00021768	783	781	1085	1135	5.98743e-13	1	0.707369
WBGene00007555	1131	1177	1614	1664	0	1	0.706945
WBGene00044696	1160	1287	1743	1734	0	1	0.706595
WBGene00010055	921	987	1375	1341	0	1	0.705277
WBGene00004498	3277	3073	4367	4676	0	1	0.705063
WBGene00017874	941	984	1380	1362	0	1	0.704822
WBGene00004456	4813	4846	6673	7093	0	1	0.704538
WBGene00004490	4532	4473	6206	6650	0	1	0.703331
WBGene00000638	910.26	919.37	1353.04	1259.62	0	1	0.702953
WBGene00000240	917	882	1306	1266	0	1	0.702155
WBGene00003748	83	119	145	144	0.0414359	0.958564	0.701906
WBGene00000692	698	685	955	1025	2.43392e-11	1	0.70136
WBGene00000216	11950	12231	17274	17495	0	1	0.69826
WBGene00003235	189	198	252	305	0.000308542	0.999691	0.697889
WBGene00016907	1747	1752	2495	2545	0	1	0.697028
WBGene00004474	15071	14496	20902	21741	0	1	0.696151
WBGene00015551	1761	1766	2509	2578	0	1	0.696126
WBGene00019682	3978	3789	5631	5582	0	1	0.695382
WBGene00000752	2913.06	2863.12	4040	4305.66	0	1	0.694953
WBGene00019617	1373	1328	2006	1897	0	1	0.694664
WBGene00008394	839	902	1271	1248	0	1	0.693889
WBGene00004469	22188	21802	31779	31870	0	1	0.693865
WBGene00001522	138	160	199	233	0.000720038	0.99928	0.692885
WBGene00019780	1143	1100	1574	1677	0	1	0.692759
WBGene00010967	3039	3246	4683	4434	0	1	0.692042
WBGene00010597	662	691	953	1011	8.95617e-13	1	0.691746
WBGene00012144	1978	1935	2898	2784	0	1	0.691316
WBGene00007307	568	600	848	852	7.57059e-10	1	0.689814
WBGene00012179	5073.01	4620.28	6815.65	7295.79	0	1	0.689695
WBGene00003497	468	451	691	647	1.9701e-05	0.99998	0.689444
WBGene00019819	808	814	1147	1219	0	1	0.688363
WBGene00019068	443	433	622	656	7.44011e-05	0.999926	0.688239
WBGene00015684	619	674	935	954	1.3356e-12	1	0.687273
WBGene00012253	1864.91	1847.91	2669.58	2759.96	0	1	0.686575
WBGene00000609	17543	17659	25647	25877	0	1	0.685936
WBGene00000757	9190	9017	13209	13446	0	1	0.685784
WBGene00003096	922	1019	1440	1403	0	1	0.685437
WBGene00008694	936	880	1399	1263	1.64712e-11	1	0.684702
WBGene00001169	3692.7	3579.17	5388	5319	0	1	0.681822
WBGene00000215	5315.9	5344.77	7852.9	7849.91	0	1	0.681591
WBGene00004438	1972	1788	2834	2704	0	1	0.681512
WBGene00017362	502	499	736	741	2.37017e-08	1	0.680419
WBGene00000103	334	359	507	516	0.0187776	0.981222	0.680167
WBGene00022276	782	760	1124	1154	0	1	0.67962
WBGene00012747	434	470	652	684	1.22652e-06	0.999999	0.679442
WBGene00003577	412	398	625	572	8.42165e-05	0.999916	0.679217
WBGene00021834	398	356	561	555	0.000760318	0.99924	0.678238
WBGene00008886	359	390	576	534	0.000746045	0.999254	0.677368
WBGene00021491	405	373	565	589	0.000166778	0.999833	0.676879
WBGene00017775	1999	1960	2910	2971	0	1	0.675874
WBGene00022861	200	171	291	261	8.54261e-06	0.999991	0.674528
WBGene00009396	732	717	1085	1074	0	1	0.673777
WBGene00015814	1203	1190	1771	1797	0	1	0.673358
WBGene00006609	497	481	729	730	4.01465e-09	1	0.672966
WBGene00021296	397	352	528	590	1.01752e-10	1	0.672724
WBGene00003515	2836	2716	4300	4006	0	1	0.670946
WBGene00010965	8599	9666	13646	13697	0	1	0.670698
WBGene00020216	532	490	759	775	9.33528e-11	1	0.668868
WBGene00010961	382	399	596	577	1.09133e-05	0.999989	0.668423
WBGene00017310	133	149	238	186	0.0235787	0.976421	0.667407
WBGene00018271	3157	3122	4777	4679	0	1	0.666613
WBGene00008944	423	440	640	660	9.7165e-08	1	0.666544
WBGene00016594	2642	2729	4013	4096	0	1	0.665019
WBGene00014252	838	856	1244	1314	0	1	0.664954
WBGene00011102	1090	1146	1688	1693	0	1	0.663989
WBGene00010337	957	913	1342	1487	0	1	0.663768
WBGene00003618	160	167	275	220	0.00301344	0.996987	0.662905
WBGene00004423	5038	5004	7465	7810	0	1	0.660083
WBGene00002039	95.44	84.58	154.52	119.23	0.0235456	0.976454	0.659779
WBGene00003654	118	91	168	150	0.00165468	0.998345	0.659563
WBGene00019261	949	977	1387	1549	0	1	0.658777
WBGene00017621	256	210	370	340	1.58723e-07	1	0.658725
WBGene00021894	96	73	117	141	0.00769502	0.992305	0.657825
WBGene00007650	503	449	751	703	0	1	0.657188
WBGene00018073	237	186	319	328	1.07753e-07	1	0.65632
WBGene00010204	3773	3732	5682	5801	0	1	0.656189
WBGene00000959	260	302	430	430	0.025659	0.974341	0.656148
WBGene00018497	65.67	77.62	94.16	125.58	0.0396239	0.960376	0.655217
WBGene00018731	1929	2023	2972	3087	0	1	0.654915
WBGene00000669	3431.05	3292.7	5171.06	5136.61	0	1	0.654859
WBGene00008914	138	138	190	234	7.55981e-05	0.999924	0.653856
WBGene00021325	766	770	1130	1233	0	1	0.652733
WBGene00020812	749	770	1135	1202	0	1	0.652654
WBGene00000594	346.32	328.51	576.05	462.64	0.00335718	0.996643	0.651912
WBGene00002138	479	440	720	698	1.11627e-11	1	0.65058
WBGene00002299	178	179	313	239	0.0296511	0.970349	0.648903
WBGene00020662	3365	3089	5241	4833	0	1	0.643035
WBGene00018384	609	588	917	957	0	1	0.641321
WBGene00011181	193	178	266	315	1.69637e-07	1	0.641313
WBGene00020366	1203	1179	1899	1832	0	1	0.6409
WBGene00010047	493	491	796	746	2.88658e-15	1	0.640562
WBGene00022610	536	567	859	870	0	1	0.640513
WBGene00000831	1428.07	1358.98	2147.29	2232.23	0	1	0.638939
WBGene00020736	120	119	166	210	0.000348517	0.999651	0.638522
WBGene00022856	2012	1856	3058	3028	0	1	0.638023
WBGene00020516	321	343	500	546	3.22572e-07	1	0.637479
WBGene00010935	585	509	860	864	0	1	0.637033
WBGene00000608	17040	17270	26730	27399	0	1	0.636407
WBGene00010870	86	103	164	135	0.000766896	0.999233	0.63442
WBGene00010266	1245	1228	1934	1989	0	1	0.632917
WBGene00005643	391	413	648	628	7.1565e-12	1	0.63257
WBGene00000699	505.1	486.85	794.38	783.71	0	1	0.631032
WBGene00013996	61	50	75	102	0.0383792	0.961621	0.630011
WBGene00016675	55.56	83.86	109	113.45	0.00467022	0.99533	0.629493
WBGene00002979	306	355	520	535	2.44321e-08	1	0.629132
WBGene00017483	422	403	688	629	0	1	0.628755
WBGene00001444	321	341	468	590	0.000508018	0.999492	0.628559
WBGene00012134	267.2	249.52	408.96	416.65	0.000321912	0.999678	0.628348
WBGene00004999	1651	1727	2644	2769	0	1	0.626611
WBGene00019986	252	221	372	386	0.00382192	0.996178	0.626488
WBGene00013672	79	97	153	129	0.000461212	0.999539	0.626445
WBGene00004235	500	457	713	823	3.65562e-11	1	0.62569
WBGene00018380	106	114	159	195	2.22302e-05	0.999978	0.62428
WBGene00020576	340.82	266.17	496.5	481.34	1.18311e-09	1	0.62306
WBGene00012428	244	245	388	404	0.000227061	0.999773	0.619938
WBGene00019572	233	187	313	368	9.33876e-06	0.999991	0.619336
WBGene00009973	624.12	627.4	1039.82	989.69	0	1	0.619035
WBGene00003530	277	288	443	478	2.78392e-07	1	0.616026
WBGene00004169	246	249	405	402	4.84457e-05	0.999952	0.615814
WBGene00002232	348.08	344.42	572.89	557.37	1.60795e-11	1	0.615078
WBGene00018986	223.87	209	342.92	363.9	0.00376725	0.996233	0.614911
WBGene00000830	1260.05	1275.62	2082.26	2060.61	0	1	0.61447
WBGene00000786	2824	2932	4646	4764	0	1	0.614163
WBGene00007143	1460	1426	2445	2280	0	1	0.613101
WBGene00019022	274	309	480	477	1.76911e-08	1	0.611655
WBGene00023477	187.64	203.94	313.2	329.98	0.035015	0.964985	0.611349
WBGene00008205	271	280	446	459	1.82798e-07	1	0.611312
WBGene00003621	127	127	231	186	6.93574e-05	0.999931	0.61123
WBGene00016684	54	42	67	91	0.0310261	0.968974	0.610383
WBGene00000728	443.14	463.29	723.95	767.91	0	1	0.610096
WBGene00003730	371	359	613	589	1.01918e-13	1	0.60966
WBGene00000666	315	331	523	541	6.54949e-11	1	0.609622
WBGene00002038	570	575	977	914	0	1	0.607808
WBGene00015476	294	274	469	471	1.07088e-08	1	0.606632
WBGene00003093	2283	2375	3895	3815	0	1	0.606528
WBGene00017773	552	536	917	888	0	1	0.605102
WBGene00008542	103	109	196	156	0.00017563	0.999824	0.604377
WBGene00017448	180	188	298	314	0.0408087	0.959191	0.603792
WBGene00009643	143.92	128.36	197.08	256.62	0.00116754	0.998832	0.602851
WBGene00008019	415	421	677	717	0	1	0.602179
WBGene00019914	611	653	1033	1077	0	1	0.601512
WBGene00003813	785	816	1370	1304	0	1	0.601046
WBGene00001505	146	184	264	288	4.00674e-10	1	0.600423
WBGene00017658	218	245	396	380	5.17465e-06	0.999995	0.59901
WBGene00009470	183	174	306	294	0.0250065	0.974993	0.597291
WBGene00021852	730	762	1302	1208	0	1	0.596689
WBGene00000219	16312	15911	27053	27204	0	1	0.596243
WBGene00014000	1548	1481	2571	2531	0	1	0.595999
WBGene00007336	397	352	609	653	0	1	0.595907
WBGene00007392	183.32	194.27	326.51	310.49	0.00261597	0.997384	0.595074
WBGene00021253	330	329	547	565	6.70575e-14	1	0.595022
WBGene00043097	320	335	545	561	8.01581e-14	1	0.594634
WBGene00006585	570	542	943	941	0	1	0.59255
WBGene00003097	1324	1283	2205	2216	0	1	0.592015
WBGene00011856	1018	1033	1772	1708	0	1	0.591657
WBGene00016027	307	334	539	549	7.54952e-14	1	0.591552
WBGene00022562	621	627	1069	1054	0	1	0.590161
WBGene00020577	348.18	331.83	585.5	572.66	9.99201e-16	1	0.589427
WBGene00019620	686	678	1206	1119	0	1	0.588883
WBGene00007689	189	179	308	320	0.001172	0.998828	0.58835
WBGene00012018	2128	2070	3699	3491	0	1	0.586087
WBGene00004990	3008	2910	4878	5290	0	1	0.584424
WBGene00010049	1324	1314	2236	2296	0	1	0.584421
WBGene00008199	56	61	115	86	0.00416064	0.995839	0.584071
WBGene00018951	565	588	1003	981	0	1	0.583438
WBGene00016535	161	163	282	276	0.0190398	0.98096	0.582933
WBGene00021322	792	731	1321	1303	0	1	0.582661
WBGene00010793	588	591	946	1087	0	1	0.582422
WBGene00012755	62	51	80	115	0.0401473	0.959853	0.582239
WBGene00008654	606	587	1089	968	0	1	0.582096
WBGene00004809	185	179	323	305	0.000347711	0.999652	0.581833
WBGene00016975	58	44	102	74	0.0338961	0.966104	0.581342
WBGene00015713	503	427	812	796	0	1	0.58056
WBGene00017968	311	312	550	529	2.66454e-15	1	0.579627
WBGene00013895	260	241	434	434	3.26789e-10	1	0.579453
WBGene00002065	2444	2422	4285	4160	0	1	0.578436
WBGene00004988	1001	1020	1712	1799	0	1	0.577974
WBGene00022178	488	467	798	863	0	1	0.577324
WBGene00019589	61	81	111	137	0.000195294	0.999805	0.575275
WBGene00015802	270	248	438	468	8.31091e-12	1	0.574072
WBGene00020509	414	399	707	718	0	1	0.572796
WBGene00000977	284	290	501	507	1.11022e-14	1	0.57173
WBGene00001450	73	67	140	106	0.00122598	0.998774	0.570987
WBGene00010901	446	464	764	839	0	1	0.570078
WBGene00017257	23	40	60	51	0.0410704	0.95893	0.569882
WBGene00000535	1053	1041	1800	1901	0	1	0.568103
WBGene00010041	239	267	417	478	8.88178e-16	1	0.567835
WBGene00018910	196	193	331.5	357	5.19946e-07	0.999999	0.567338
WBGene00021224	196	193	331.5	357	5.19946e-07	0.999999	0.567338
WBGene00016134	334	385	642	632	0	1	0.566638
WBGene00019619	459	437	800	788	0	1	0.566431
WBGene00001330	324	370	660	570	1.9789e-10	1	0.566323
WBGene00007460	291	293	521	516	2.22045e-16	1	0.565389
WBGene00011849	396	436	736	749	0	1	0.562552
WBGene00018990	98	89	183	151	3.22666e-07	1	0.561831
WBGene00022245	784	781	1350	1458	0	1	0.559645
WBGene00015389	361	346	656	613	0	1	0.559237
WBGene00021872	138	157	280	250	0.00151952	0.99848	0.558722
WBGene00019488	49	26	70	65	0.012524	0.987476	0.55749
WBGene00015280	780	733	1397	1328	0	1	0.557339
WBGene00008246	32	61	78	90	0.021608	0.978392	0.556237
WBGene00000673	1890	1865	3282	3501	0	1	0.555861
WBGene00000599	195.29	182	345.65	335.91	6.01006e-08	1	0.555708
WBGene00016201	160	161	295	285	3.6653e-05	0.999963	0.555611
WBGene00000453	20	33	41	55	0.0496638	0.950336	0.554927
WBGene00002258	610	622	1142	1088	0	1	0.5546
WBGene00012608	1434	1510	2692	2642	0	1	0.554111
WBGene00000740	270.1	301.6	498.32	539.03	0	1	0.553449
WBGene00016332	905	825	1580	1561	0	1	0.552912
WBGene00012487	87	97	182	152	6.10137e-08	1	0.552911
WBGene00019116	49	23	67	64	0.0378286	0.962171	0.551532
WBGene00018237	3411	3282	6320	5862	0	1	0.55148
WBGene00000237	212	224	397	398	1.11604e-11	1	0.550633
WBGene00000991	1281	1361	2428	2405	0	1	0.548833
WBGene00020135	213.56	247.42	429.48	414.77	2.226e-13	1	0.548204
WBGene00050899	179	159	314	305	6.47458e-07	0.999999	0.548136
WBGene00009430	527	505	909	986	0	1	0.54684
WBGene00014253	668	673	1223	1244	0	1	0.545754
WBGene00008547	124	120	224	225	0.0301161	0.969884	0.545594
WBGene00017591	770	771	1390	1454	0	1	0.544048
WBGene00010759	634	613	1143	1172	0	1	0.540816
WBGene00018811	2034	2093	3768	3902	0	1	0.540256
WBGene00020082	504	504	929	945	0	1	0.540042
WBGene00022848	145	132	264	251	0.000139523	0.99986	0.539912
WBGene00017376	25	39	67	52	0.0102811	0.989719	0.53986
WBGene00000111	152	142	267	281	1.10814e-05	0.999989	0.538676
WBGene00007175	342	388	661	701	0	1	0.538225
WBGene00001501	1255	1317	2328	2472	0	1	0.538049
WBGene00004194	110	136	245	214	1.46542e-10	1	0.537994
WBGene00011446	252	287	493	516	0	1	0.53642
WBGene00002146	76.62	75.02	159.26	124.41	1.47379e-05	0.999985	0.536394
WBGene00000967	279	265	500	522	0	1	0.534441
WBGene00004096	201	219	385	405	1.43885e-13	1	0.533856
WBGene00014164	804	833	1570	1510	0	1	0.533563
WBGene00015392	289.74	241.9	518.15	482.84	0	1	0.533071
WBGene00000677	1615	1620	3014	3088	0	1	0.532285
WBGene00017687	307	322	631	556	0	1	0.531871
WBGene00011212	121	113	213	231	0.00316945	0.996831	0.52921
WBGene00017322	158	147	309	270	1.11022e-16	1	0.528677
WBGene00013439	35	65	95	95	0.00100163	0.998998	0.528663
WBGene00016103	474	479	917	895	0	1	0.527998
WBGene00002269	882	935	1664	1793	0	1	0.527796
WBGene00003766	209	236	397	451	0	1	0.527053
WBGene00020047	48	38	97	67	0.0194706	0.980529	0.525986
WBGene00020315	70	63	141	113	1.3314e-06	0.999999	0.525421
WBGene00000597	2581	2640	4897	5120	0	1	0.52334
WBGene00000988	278	267	542	505	0	1	0.522502
WBGene00015393	91	106	173	207	9.61854e-11	1	0.520771
WBGene00010850	159	181	340	316	7.70011e-11	1	0.520314
WBGene00002273	158	156	302	304	3.33254e-09	1	0.520222
WBGene00014030	566	628	1165	1139.53	0	1	0.520174
WBGene00000118	351	321	613	687	0	1	0.519084
WBGene00023485	112	133	216	259	1.35793e-10	1	0.518132
WBGene00008123	36	28	72	52	0.00471691	0.995283	0.517768
WBGene00010811	329	323	685	580	7.15095e-13	1	0.517253
WBGene00003907	128	124	247	244	8.20726e-06	0.999992	0.515263
WBGene00000964	86	111	198	186	0.0310352	0.968965	0.515089
WBGene00004810	128	135	261	255	5.77318e-07	0.999999	0.511716
WBGene00010050	463	405	881	824	0	1	0.510984
WBGene00010150	462	460	883	930	0	1	0.510628
WBGene00015122	119	105	185	256	0.00101613	0.998984	0.510313
WBGene00019854	60	73	153	109	0.0050337	0.994966	0.509344
WBGene00010605	1522	1505	3008	2968	0	1	0.508512
WBGene00011059	188	160	332	356	2.42251e-13	1	0.507858
WBGene00015057	305	271	607	539	0	1	0.504434
WBGene00003778	560	536	1153	1028	0	1	0.504363
WBGene00007748	97	69	157	174	2.94963e-10	1	0.503532
WBGene00002041	452	462	960	863	0	1	0.503242
WBGene00009796	456	476	884	976	0	1	0.503195
WBGene00001819	610	598	1235	1178	0	1	0.502544
WBGene00011445	118	156	253	295	1.36991e-10	1	0.502273
WBGene00002139	166	172	335	342	1.00031e-13	1	0.501288
WBGene00016542	154	149	305	303	2.54038e-11	1	0.500325
WBGene00019869	161	166	321	336	3.52385e-13	1	0.499766
WBGene00008089	99	91	194	188	0.00348983	0.99651	0.499311
WBGene00023432	120	112	214	253	2.9976e-15	1	0.498949
WBGene00000973	219	257	476	482	0	1	0.498914
WBGene00001898	105	103	198	221	0.000133892	0.999866	0.498531
WBGene00007725	88.4	93.64	189.4	177.56	0.0100398	0.98996	0.49801
WBGene00006454	32	21	42	65	0.0480257	0.951974	0.497746
WBGene00009773	529	564	1093	1112	0	1	0.497699
WBGene00012783	238	262	495	514	0	1	0.497587
WBGene00010772	149	151	301	305	1.32721e-11	1	0.497045
WBGene00004058	184	180	377	362.41	1.11022e-16	1	0.494193
WBGene00001099	389	358	781	738	0	1	0.49363
WBGene00020651	63	59	109	140	2.00027e-07	1	0.492207
WBGene00010660	89	98	190	192	0.00101635	0.998984	0.491537
WBGene00008258	144	157	314	302	1.10245e-12	1	0.49057
WBGene00002055	350	410	782	777	0	1	0.489472
WBGene00019732	254.87	264.76	501.54	565.24	0	1	0.489189
WBGene00001795	314	326	691	623	0	1	0.48889
WBGene00018984	335	309	612	711	0	1	0.488852
WBGene00017306	39	37	90	66	0.000228013	0.999772	0.488801
WBGene00019322	14350	14159	29190	29446	0	1	0.488133
WBGene00021531	101.66	95	184.44	221.45	4.57412e-14	1	0.486645
WBGene00011213	46	65	123	106	1.98379e-07	1	0.486622
WBGene00002137	252	275	577	514	0	1	0.48486
WBGene00018351	107	118	240	227	1.35027e-07	1	0.483696
WBGene00008229	610	628	1262	1310	0	1	0.483298
WBGene00017301	1467	1567	3047	3264	0	1	0.482752
WBGene00011893	179	161	364	344	0	1	0.482042
WBGene00015767	129	121	260	263	3.61748e-10	1	0.479915
WBGene00016943	2463	2428	5227	5013	0	1	0.479476
WBGene00019368	123	87	220	222	3.60341e-07	1	0.476916
WBGene00015284	58	54	100	136	2.38565e-05	0.999976	0.476819
WBGene00001591	250	210	462	507	0	1	0.476654
WBGene00019957	584	466	1139	1072	0	1	0.476641
WBGene00003659	110	112	238	231	2.01689e-08	1	0.475215
WBGene00016769	113	122	250	247	1.29156e-09	1	0.47474
WBGene00003528	231	209	472	460	0	1	0.473921
WBGene00000789	1573	1540	3391	3225	0	1	0.472327
WBGene00008100	118	110	241	245	1.64308e-09	1	0.47101
WBGene00019304	80	66	151	161	0.0235497	0.97645	0.469844
WBGene00007807	70	74	152	156	0.0323521	0.967648	0.469463
WBGene00012970	65	98	165	184	1.6084e-10	1	0.469176
WBGene00017515	84	96	175	211	1.33671e-13	1	0.468442
WBGene00018350	390	359	819	788	0	1	0.467868
WBGene00002272	273	296	619	603	0	1	0.467478
WBGene00012184	105	118	239	240	1.49012e-09	1	0.467459
WBGene00012445	231	225	514	466	0	1	0.467042
WBGene00007402	34	23	53	70	0.000264416	0.999736	0.465518
WBGene00010943	113	127	266	253	1.43544e-11	1	0.46426
WBGene00010063	100	125	252	235	3.11983e-10	1	0.463856
WBGene00008167	146	172	339	350	0	1	0.463467
WBGene00017881	1407	1423	2995	3141	0	1	0.463095
WBGene00016283	67	50	141	113	4.18484e-07	1	0.462164
WBGene00017447	78	71	161	163	0.00232159	0.997678	0.461714
WBGene00009947	95.64	108.09	215.38	229.56	8.69787e-09	1	0.459825
WBGene00011404	83	50	140	151	4.01237e-09	1	0.458818
WBGene00017123	481	540	1145	1115	0	1	0.453569
WBGene00022440	17	25	54	39	0.00218985	0.99781	0.45329
WBGene00044339	183.01	180.26	369.1	436.6	0	1	0.452847
WBGene00021236	253	250	541	577	0	1	0.451766
WBGene00008495	89	102	209	218	6.36476e-09	1	0.449189
WBGene00007947	92	86	194	205	9.84301e-08	1	0.447946
WBGene00015537	21	8	35	30	0.0343974	0.965603	0.447655
WBGene00010545	182	176	429.98	374	0	1	0.446903
WBGene00022743	212	229	486	505	0	1	0.446841
WBGene00009106	151	163	343	363	0	1	0.446618
WBGene00004195	69	62	141	154	0.00462396	0.995376	0.445923
WBGene00008669	378	392	871	863	0	1	0.445825
WBGene00007680	56	54	110	138	7.33257e-10	1	0.445575
WBGene00004796	85	56	159	159	0.000356741	0.999643	0.445062
WBGene00010018	103	114	228	262	2.78655e-12	1	0.444808
WBGene00017660	133	153	296	352	0	1	0.443344
WBGene00017678	60	68	149	141	0.00540491	0.994595	0.443144
WBGene00007533	90	79	209	175	3.10862e-14	1	0.441651
WBGene00004987	515	548	1148	1272	0	1	0.441124
WBGene00013575	279	288	660	636	0	1	0.439211
WBGene00007840	66.06	60.23	128.7	160.91	1.57911e-11	1	0.438036
WBGene00008239	267	257	660	547	2.53131e-14	1	0.435658
WBGene00010083	152	161	401	320	5.81861e-10	1	0.435639
WBGene00022653	85	104	212	225	9.233e-11	1	0.434352
WBGene00006220	105	77	198	223	0	1	0.434073
WBGene00015930	67	70	160	157	6.87397e-05	0.999931	0.433916
WBGene00002274	24	42	68	85	1.72447e-05	0.999983	0.433541
WBGene00003959	68	68	147	170	4.14812e-05	0.999959	0.430903
WBGene00001460	85	103	197	242	1.10456e-12	1	0.43023
WBGene00018966	27	35	88	58	0.00466524	0.995335	0.426078
WBGene00021160	321	330	746	793	0	1	0.424752
WBGene00020456	97	112	260	235	9.65894e-15	1	0.423856
WBGene00010135	141	141	355	315	0	1	0.422459
WBGene00020799	47	61	119	138	0.0122976	0.987702	0.422163
WBGene00044578	133.13	138.24	331.46	314.76	0	1	0.421573
WBGene00011831	39	47	114	92	2.83414e-09	1	0.419026
WBGene00003738	259	271	648	624	0	1	0.4183
WBGene00008936	213	194	482	497	0	1	0.417391
WBGene00008831	50	42	98	124	2.92948e-10	1	0.416288
WBGene00016756	112	78	230	229	9.33698e-14	1	0.415502
WBGene00009902	48	38	115	93	9.95471e-10	1	0.414882
WBGene00008564	261	234	617	581	0	1	0.414744
WBGene00009311	42	57	132	109	1.25062e-10	1	0.412362
WBGene00014003	102	117	273	262	0	1	0.410986
WBGene00011166	77	86	196	203	4.64637e-11	1	0.410232
WBGene00006678	11	13	36	23	0.0140227	0.985977	0.408213
WBGene00004860	98	81	233	208	1.25788e-13	1	0.407367
WBGene00007404	27	27	56	78	5.74662e-06	0.999994	0.404983
WBGene00012585	192	185	468	474	0	1	0.401811
WBGene00012531	259	293	733	646	0	1	0.401797
WBGene00011495	128	118	321	294	0	1	0.401497
WBGene00019743	14	16	45	30	0.00184821	0.998152	0.401401
WBGene00004859	67	76	196	162	6.32827e-15	1	0.40091
WBGene00006464	69	83	180	202	4.20988e-11	1	0.39967
WBGene00011803	106	101	261	260	0	1	0.398891
WBGene00004059	212	218	546	538.59	0	1	0.398038
WBGene00011733	548	534	1307	1423	0	1	0.397982
WBGene00008760	51	46	119	126	0.00204162	0.997958	0.39756
WBGene00008228	44	47	102	128	0.0140704	0.98593	0.3975
WBGene00008607	297	281	754	709	0	1	0.396578
WBGene00021336	58	86	175	190	1.9614e-10	1	0.396296
WBGene00015965	25	25	77	50	0.00172019	0.99828	0.394958
WBGene00004191	62	64	175	146	0	1	0.393955
WBGene00017449	33	17	77	51	0.00846325	0.991537	0.391721
WBGene00008352	67	55	161	152	8.58214e-08	1	0.391252
WBGene00015865	79	98	223	232	2.22045e-16	1	0.39067
WBGene00013037	82	67	185	198	5.34772e-12	1	0.390614
WBGene00020837	70	86	197	205	3.18412e-13	1	0.389716
WBGene00000238	67	56	166	151	3.61087e-08	1	0.389452
WBGene00077701	113.88	118.49	304.85	294.4	0	1	0.389301
WBGene00010684	36	21	80	67	6.13755e-07	0.999999	0.389072
WBGene00008042	85	90	221	232	2.22045e-16	1	0.387929
WBGene00013227	68	59	177	152	4.77369e-09	1	0.387407
WBGene00009943	53	59	152	139	7.4524e-07	0.999999	0.386392
WBGene00020911	78	59	175	181	8.94808e-11	1	0.386347
WBGene00010822	64	47	130	161	2.58749e-12	1	0.383108
WBGene00044468	71	77	185	203	4.84168e-13	1	0.383089
WBGene00194674	333	370	862	992	0	1	0.38084
WBGene00014251	91	111	270	265	0	1	0.379121
WBGene00014138	49	49	114	146	3.55427e-12	1	0.378682
WBGene00007904	57	63	161	158	2.96567e-09	1	0.377712
WBGene00019215	36	53	116	122	0.000243247	0.999757	0.375624
WBGene00011090	56	56	141	159	2.72511e-08	1	0.374959
WBGene00010628	155	136	399	382	0	1	0.374018
WBGene00005002	700	778	2016	1997	0	1	0.369782
WBGene00013119	35	37	99.91	95.96	0.0476634	0.952337	0.369089
WBGene00004890	90	112	277	273	0	1	0.368791
WBGene00044340	7.78	8.65	16.37	28.6	0.0205599	0.97944	0.367581
WBGene00021354	55	62	145	175	3.26411e-10	1	0.367304
WBGene00015107	39.3	65.9	157.74	130.47	8.43923e-10	1	0.366462
WBGene00016759	46	38	124	107	0.000154938	0.999845	0.364957
WBGene00016147	44	57	137	141	1.20167e-07	1	0.364881
WBGene00007692	38	49	108	132	3.35394e-05	0.999966	0.364222
WBGene00000981	208	191	555	547	0	1	0.36348
WBGene00015044	144	130	384	373	0	1	0.363354
WBGene00003877	122	128	344	348	0	1	0.362741
WBGene00021586	30	45	101	107	0.00332732	0.996673	0.362213
WBGene00013146	72	68	200	189	2.55351e-15	1	0.361292
WBGene00010475	50	44	111	152	5.65204e-08	1	0.359111
WBGene00022887	45	35	105	119	0.000177853	0.999822	0.358659
WBGene00010086	80	70	196	225	0	1	0.357819
WBGene00019599	259	249	719	707	0	1	0.357636
WBGene00017327	22.65	22.13	73.95	52.19	6.25019e-06	0.999994	0.356214
WBGene00008566	28.22	21.34	59.78	80.52	6.51311e-08	1	0.354914
WBGene00007875	53	45	139	139	1.77959e-08	1	0.35392
WBGene00020075	58	56	165	159	1.05127e-11	1	0.353245
WBGene00002200	36	34	116	84	4.83833e-07	1	0.351171
WBGene00019373	58	65	194	159	0	1	0.349721
WBGene00007808	41	40	109	125	7.10651e-06	0.999993	0.347686
WBGene00013489	1469	1525	4287	4362	0	1	0.347561
WBGene00044221	14	15	33	51	0.000228123	0.999772	0.347128
WBGene00014053	39	53	113	154	8.23949e-08	1	0.346304
WBGene00012123	40	73	172	156	8.88178e-15	1	0.345973
WBGene00012007	64	79	223	193	0	1	0.345073
WBGene00013284	311	306	892	909	0	1	0.343962
WBGene00011891	342	324	1011	935	0	1	0.343526
WBGene00044469	17	12	35	50	4.12653e-05	0.999959	0.342887
WBGene00015449	12	7	20	36	0.0193035	0.980696	0.341203
WBGene00008917	18	38	76	89	1.86824e-09	1	0.341109
WBGene00016061	1062	1086	3188	3139	0	1	0.340835
WBGene00015141	265	308	864	825	0	1	0.340602
WBGene00009403	27	15	73	51	9.81225e-05	0.999902	0.339741
WBGene00013560	128	103	370	313	0	1	0.339388
WBGene00015052	150	156	467	447	0	1	0.336106
WBGene00017506	104	114	307	345	0	1	0.335812
WBGene00014137	14	19	41	58	3.34828e-06	0.999997	0.335128
WBGene00001399	72	53	188	192	0	1	0.330233
WBGene00016865	51	33	143	113	1.8853e-10	1	0.329198
WBGene00012582	28	30	86	92	0.00521582	0.994784	0.327275
WBGene00020455	39	43	133	119	1.07107e-08	1	0.326674
WBGene00011364	78	91	258	266	0	1	0.323878
WBGene00050904	37	40	128	111	6.15754e-08	1	0.323416
WBGene00008462	17	9	34	47	2.63834e-05	0.999974	0.322536
WBGene00009686	39	43	130	126	2.08891e-09	1	0.321631
WBGene00010867	69	77	226	230	0	1	0.321509
WBGene00011422	7	9	33	17	0.0352066	0.964793	0.321109
WBGene00007424	43	23	100	108	7.56137e-06	0.999992	0.318556
WBGene00005003	150	150	457	489	0	1	0.318445
WBGene00003658	122	121	382	386	0	1	0.317682
WBGene00016004	24	23	64	86	3.25946e-10	1	0.314874
WBGene00018602	877	881	2712	2943	0	1	0.312169
WBGene00004196	21	33	90	84	0.00150453	0.998495	0.311695
WBGene00008629	67	79	232	239	0	1	0.311291
WBGene00021503	88	82	294	256	0	1	0.310223
WBGene00013080	470	454	1484	1518	0	1	0.309027
WBGene00020080	10	21	57	44	5.23899e-07	0.999999	0.308244
WBGene00013541	106	97	357	308	0	1	0.306367
WBGene00001250	44	35	131	128	6.56304e-11	1	0.306216
WBGene00008905	73	60	227	209	0	1	0.306185
WBGene00000971	18	28	79	73	0.0364686	0.963531	0.303954
WBGene00019182	24	23	73	84	0.0096845	0.990316	0.300728
WBGene00020188	23	24	74	83	0.00968515	0.990315	0.300727
WBGene00007660	9	8	22	35	0.000431109	0.999569	0.299972
WBGene00009349	55	66	215	191	0	1	0.299197
WBGene00009813	234	227	762	791	0	1	0.298049
WBGene00012529	150	131	497	453	0	1	0.296883
WBGene00016719	54	55	199	172	0	1	0.294904
WBGene00022004	10	3	17	28	0.00578414	0.994216	0.290472
WBGene00016555	36	39	134	127	1.23768e-12	1	0.288527
WBGene00044073	25	28	91	94	6.40992e-06	0.999994	0.287742
WBGene00017730	11	9	28	42	2.42516e-05	0.999976	0.287282
WBGene00016760	78	88	288	296	0	1	0.285438
WBGene00008194	512	477	1781	1740	0	1	0.281973
WBGene00044212	33	33	100	136	3.68032e-11	1	0.281031
WBGene00008644	9.16	9.12	21.23	44.58	0.0403083	0.959692	0.279556
WBGene00003473	447	495	1700	1696	0	1	0.278505
[truncated: 126 more rows]
