# Supplementary material for: Transcriptional alterations in Caenorhabditis elegans following exposure to an anthelmintic fraction of the plant Picria fel-terrae Lour
Source: Parasit Vectors. 2019 Apr 25;12:181. doi: 10.1186/s13071-019-3429-4 (PMC6485125; doi:10.1186/s13071-019-3429-4)
Supplement: Supplementary file 4 — Additional file 4: Table S3. KEGG BRITE terms predicted to be significantly enriched in gene sets up and downregulated in C. elegans treated with fraction 5 (F5). [file 13071_2019_3429_MOESM4_ESM.xlsx]

## Sheet: Sheet1
Table S3. KEGG BRITE terms predicted to be significantly enriched in gene sets up and down-regulated in C. elegans treated with fraction 5 (F5). Note: BRITE terms parents that were not significant are included.
KEGG BRITE protein class hierachy	Number of genes linked with KO term in Up-regulated gene set	Total number of genes with KO term	Adjusted p-value
br:root|BriteRoot (indented by BRITE level)
br:ko02000|Transport system	15	605	0.00561455
br:ko02000|Other Transporters	7	143	0.0016249
br:ko02000|Pores ion channels [TC:1]	5	47	0.000233668
br:ko03000|Transcription factors	13	554	ns
br:ko03000|Eukaryotic Type	13	553	ns
br:ko03000|Zinc finger	10	328	0.00593351
br:ko03000|Cys4 hepatocyte nuclear factor 4-like	7	175	0.00502487
br:ko03041|Spliceosome	8	371	ns
br:ko03041|Complex B	7	115	0.000448077
br:ko03310|Nuclear receptors	9	238	0.00220018
br:ko03310|2. Hepatocyte nuclear factor 4 like	7	175	0.00502487
br:ko03310|2A. Hepatocyte nuclear factor 4 receptor	6	132	0.00503165
br:ko03310| NR2A4, Hnf4; hepatocyte nuclear factor 4	5	106	0.00883534
br:ko01004|Lipid biosynthesis proteins	5	90	0.00445425
br:ko01000|Enzymes	110	9163	ns
br:ko01000|1. Oxidoreductases	17	514	0.000123172
br:ko01000|1.14 Acting on paired donors with incorporation of molecular oxygen	8	139	0.000255674
br:ko03110|Chaperones and folding catalysts	9	184	0.00035457
br:ko03110|Heat shock proteins	9	92	1.41005e-06
br:ko03110|HSP20	6	18	4.30851e-08
KEGG BRITE terms predicted to be significantly enriched in down-regulated in F5 genes			0
br:ko02000|Transport system	22	605	0.00618522
br:ko02000|Solute Carrier Family (SLC)	15	384	ns
br:ko01002|Peptidases	14	414	ns
br:ko01002|Serine Peptidases	7	64	0.000316602
br:ko03029|Mitochondrial biogenesis	6	226	ns
br:ko03029|Mitochondrial quality control factors	6	72	0.0035033
br:ko03029|Regulator of mitochondrial biogenesis	6	32	4.00231e-05
br:ko03029|Other regulator of mitochondrial biogenesis	5	23	8.58895e-05
br:ko04091|Lectins	6	103	ns
br:ko04091|C-Type lectins	5	73	ns
br:ko04091|Group 6: Mannose receptor family	5	58	0.00655578
br:ko01003|Glycosyltransferases	9	216	ns
br:ko01003|Others	7	80	0.00122944
br:ko01003|Hydrophobic molecule	7	75	0.000837058
br:ko01003| UGT; glucuronosyltransferase [EC:2.4.1.17]	7	75	0.000837058
br:ko01000|Enzymes	188	9163	ns
br:ko01000|6. Ligases	7	282	ns
br:ko01000|6.2 Forming carbon-sulfur bonds	5	31	0.000379634
br:ko01000|6.2.1 Acid-thiol ligases	5	31	0.000379634
br:ko01000|2.3 Acyltransferases	8	157	ns
br:ko01000|2.3.1 Transferring groups other than aminoacyl groups	8	138	0.00743636
br:ko01000|1. Oxidoreductases	31	514	4.85093e-08
br:ko01000|1.3 Acting on the CH-CH group of donors	7	50	6.48275e-05
br:ko01000|1.14 Acting on paired donors with incorporation of molecular oxygen	8	139	0.0077558
br:ko01000|3. Hydrolases	44	1339	0.000806266
br:ko01000|3.2 Glycosylases	7	101	0.00464655
br:ko01000|3.2.1 Glycosidases, i.e. enzymes that hydrolyse O- and S-glycosyl compounds	7	98	0.00393385
br:ko01000|3.1 Acting on ester bonds	21	541	0.0035512
br:ko01000|3.1.1 Carboxylic-ester hydrolases	15	130	5.9028e-08
