# Supplementary material for: Transcriptional alterations in Caenorhabditis elegans following exposure to an anthelmintic fraction of the plant Picria fel-terrae Lour
Source: Parasit Vectors. 2019 Apr 25;12:181. doi: 10.1186/s13071-019-3429-4 (PMC6485125; doi:10.1186/s13071-019-3429-4)
Supplement: Supplementary file 5 — Additional file 5: Table S4. KEGG pathway terms predicted to be significantly enriched in gene sets up and downregulated in C. elegans treated with fraction 5 (F5). [file 13071_2019_3429_MOESM5_ESM.xlsx]

## Sheet: Sheet1
Table S4. KEGG pathway terms predicted to be significantly enriched in gene sets up and down-regulated in C. elegans treated with fraction 5 (F5).
KEGG biology pathway	KEGG ID	Adjusted p-value	Genes annotated to KEGG pathway	Genes in the reference set annotated to KEGG pathway
Up-regulated in F5 gene set
Cellular Processes;Transport and catabolism;Lysosome	path:ko04142	0.1935	5	194
Environmental Information Processing;Signal transduction;MAPK signaling pathway	path:ko04010	4.996e-06	11	130
Environmental Information Processing;Signal transduction;VEGF signaling pathway	path:ko04370	0.000377	5	40
Genetic Information Processing;Folding, sorting and degradation;Protein processing in endoplasmic reticulum	path:ko04141	0.03657	7	198
Metabolism;Amino acid metabolism;Tryptophan metabolism	path:ko00380	0.006423	5	75
Metabolism;Lipid metabolism;Fatty acid degradation	path:ko00071	0.003929	6	96
Metabolism;Lipid metabolism;Steroid hormone biosynthesis	path:ko00140	0.01833	5	97
Metabolism;Overview;Biosynthesis of amino acids	path:ko01230	0.00932	5	82
Metabolism;Overview;Fatty acid metabolism	path:ko01212	0.002258	6	86
Metabolism;Xenobiotics biodegradation and metabolism;Aminobenzoate degradation	path:ko00627	0.03737	5	117
Metabolism;Xenobiotics biodegradation and metabolism;Drug metabolism - cytochrome P450	path:ko00982	0.07047	5	140
Down-regulated in F5 gene set
Cellular Processes;Transport and catabolism;Lysosome	path:ko04142	0.001814	13	194
Cellular Processes;Transport and catabolism;Peroxisome	path:ko04146	1.162e-16	23	95
Metabolism;Carbohydrate metabolism;Ascorbate and aldarate metabolism	path:ko00053	0.00761	7	86
Metabolism;Carbohydrate metabolism;Pentose and glucuronate interconversions	path:ko00040	0.01151	7	93
Metabolism;Carbohydrate metabolism;Starch and sucrose metabolism	path:ko00500	0.02555	7	109
Metabolism;Lipid metabolism;alpha-Linolenic acid metabolism	path:ko00592	3.732e-05	6	25
Metabolism;Lipid metabolism;Biosynthesis of unsaturated fatty acids	path:ko01040	0.0001587	7	45
Metabolism;Lipid metabolism;Fatty acid degradation	path:ko00071	2.815e-09	16	96
Metabolism;Lipid metabolism;Glycerophospholipid metabolism	path:ko00564	0.1273	5	100
Metabolism;Lipid metabolism;Steroid hormone biosynthesis	path:ko00140	0.004058	8	97
Metabolism;Metabolism of cofactors and vitamins;Porphyrin and chlorophyll metabolism	path:ko00860	0.002049	8	87
Metabolism;Metabolism of cofactors and vitamins;Retinol metabolism	path:ko00830	0.0008881	10	115
Metabolism;Metabolism of other amino acids;Glutathione metabolism	path:ko00480	0.1121	5	96
Metabolism;Overview;Fatty acid metabolism	path:ko01212	5.147e-10	16	86
Metabolism;Xenobiotics biodegradation and metabolism;Aminobenzoate degradation	path:ko00627	0.201	5	117
Metabolism;Xenobiotics biodegradation and metabolism;Drug metabolism - cytochrome P450	path:ko00982	0.001151	11	140
Metabolism;Xenobiotics biodegradation and metabolism;Drug metabolism - other enzymes	path:ko00983	2.696e-05	13	127
Metabolism;Xenobiotics biodegradation and metabolism;Metabolism of xenobiotics by cytochrome P450	path:ko00980	0.0008507	11	135
Organismal Systems;Endocrine system;Adipocytokine signaling pathway	path:ko04920	0.00307	7	73
Organismal Systems;Endocrine system;PPAR signaling pathway	path:ko03320	1.113e-07	13	79
