# Supplementary material for: Transcriptional alterations in Caenorhabditis elegans following exposure to an anthelmintic fraction of the plant Picria fel-terrae Lour
Source: Parasit Vectors. 2019 Apr 25;12:181. doi: 10.1186/s13071-019-3429-4 (PMC6485125; doi:10.1186/s13071-019-3429-4)
Supplement: Supplementary file 6 — Additional file 6: Table S5. Gene ontology terms predicted to be significantly enriched in gene sets up and downregulated in C. elegans treated with fraction 5 (F5). [file 13071_2019_3429_MOESM6_ESM.xlsx]

## Sheet: Sheet1
Table S5. Gene ontology terms predicted to be significantly enriched in gene sets up and down-regulated in C. elegans treated with fraction 5 (F5).
Enriched GO terms in up-regulated F5 gene set
GO term ID	corr p-value	Genes annotated to GO class	Genes in the reference set annotated to GO class	Total number of genes in group with GO annotation	Total genes in C. elegans reference set	Description	Genes up-regulated and with enriched GO term.
30968	4.4753e-07	6	15	126	14003	endoplasmic reticulum unfolded protein response	179288|178660|172757|179286|178659|179289
6984	4.4753e-07	6	15	126	14003	ER-nucleus signaling pathway	179288|178660|172757|179286|178659|179289
34976	4.4753e-07	6	17	126	14003	response to endoplasmic reticulum stress	179288|178660|172757|179286|178659|179289
71216	4.4753e-07	6	17	126	14003	cellular response to biotic stimulus	179288|178660|172757|179286|178659|179289
71445	4.4753e-07	6	17	126	14003	cellular response to protein stimulus	179288|178660|172757|179286|178659|179289
34620	4.4753e-07	6	17	126	14003	cellular response to unfolded protein	179288|178660|172757|179286|178659|179289
6986	4.4753e-07	6	17	126	14003	response to unfolded protein	179288|178660|172757|179286|178659|179289
51789	5.2147e-07	6	18	126	14003	response to protein stimulus	179288|178660|172757|179286|178659|179289
9607	5.2147e-07	8	47	126	14003	response to biotic stimulus	179288|178660|172757|179286|175502|174190|178659|179289
10033	1.5823e-06	7	36	126	14003	response to organic substance	179288|178660|172757|179286|178659|181551|179289
9408	7.3126e-06	7	45	126	14003	response to heat	179288|178660|179287|179286|178659|177778|179289
71310	1.401e-05	6	31	126	14003	cellular response to organic substance	179288|178660|172757|179286|178659|179289
8150	2.1491e-05	104	8703	126	14003	biological_process	177088|181189|174370|180897|178294|184295|174806|3565680|174805|174128|3565206|181627|172183|191421|180265|191719|184622|187615|187183|173821|172451|175565|179406|181516|173300|178797|179288|185801|187705|179287|183469|183865|179286|181324|179285|180630|260236|186056|172525|174706|183193|177778|184206|181457|259654|259653|180085|172757|173445|175502|185260|179308|173686|179422|179461|181021|17432…
70887	2.5705e-05	6	35	126	14003	cellular response to chemical stimulus	179288|178660|172757|179286|178659|179289
6629	3.0375e-05	14	311	126	14003	lipid metabolic process	178122|179290|184295|3565680|174623|3565206|178638|176879|179406|174398|175710|180737|174053|178532
9266	4.2903e-05	7	61	126	14003	response to temperature stimulus	179288|178660|179287|179286|178659|177778|179289
42302	5.1079e-05	10	157	126	14003	structural constituent of cuticle	174857|174370|174336|172445|175170|179825|179812|173695|178414|172607
3674	8.8023e-05	99	8274	126	14003	molecular_function	177088|181189|174370|180897|178294|184295|174806|3565680|174805|174128|3565206|180659|181627|179812|172183|191421|180265|191719|184622|175170|187183|172451|179406|181516|173300|178797|185801|187705|183469|183865|181324|180630|182136|182139|172525|174706|183193|178901|180080|173695|177778|177098|180400|181457|172757|175502|185260|179308|179825|173686|179422|179461|181021|187492|174326|177958|17795…
44255	0.00031749	10	195	126	14003	cellular lipid metabolic process	178122|174623|3565206|178638|176879|179406|174398|179290|184295|3565680
5506	0.0006297	9	169	126	14003	iron ion binding	187183|187705|180684|179461|188594|183193|185260|175710|173686
6631	0.00075152	5	40	126	14003	fatty acid metabolic process	178122|3565206|178638|179290|3565680
8610	0.00075152	7	98	126	14003	lipid biosynthetic process	178122|174623|3565206|176879|174398|175710|174053
9628	0.0016967	7	112	126	14003	response to abiotic stimulus	179288|178660|179287|179286|178659|177778|179289
6950	0.0018579	12	351	126	14003	response to stress	179288|178660|179287|184206|172757|179286|175502|174190|178659|177778|173686|179289
16491	0.0019198	15	530	126	14003	oxidoreductase activity	187705|178122|179461|179290|187183|183193|177958|178638|179506|177954|175710|172183|173686|174053|179422
48037	0.0024392	9	208	126	14003	cofactor binding	180897|179608|174326|177958|178638|179506|177954|175710|174053
23034	0.0029206	10	264	126	14003	intracellular signaling pathway	179288|178660|172757|185998|179286|175502|178659|174278|187467|179289
8152	0.0032624	46	3096	126	14003	metabolic process	187705|177088|183469|181324|179461|180897|178294|184295|181021|3565680|181121|172525|174706|174128|183193|174326|177958|174623|178549|3565206|177954|175710|172183|180737|191421|178122|183975|185998|184622|181412|179290|187183|173747|179608|175502|178638|176879|172451|179406|174398|173300|173686|174053|178532|178797|179422
42221	0.0033116	8	173	126	14003	response to chemical stimulus	179288|178660|172757|179286|178659|173686|181551|179289
32787	0.0033116	5	58	126	14003	monocarboxylic acid metabolic process	178122|3565206|178638|179290|3565680
20037	0.0042451	7	136	126	14003	heme binding	187183|187705|180684|188594|183193|185260|173686
46906	0.0044984	7	138	126	14003	tetrapyrrole binding	187183|187705|180684|188594|183193|185260|173686
10259	0.0085379	15	626	126	14003	multicellular organismal aging	179288|179287|179286|180630|174190|259654|186056|172525|172757|178659|176879|177778|178532|177320|179289
8340	0.0085379	15	626	126	14003	determination of adult lifespan	179288|179287|179286|180630|174190|259654|186056|172525|172757|178659|176879|177778|178532|177320|179289
7568	0.008574	15	628	126	14003	aging	179288|179287|179286|180630|174190|259654|186056|172525|172757|178659|176879|177778|178532|177320|179289
46914	0.0086573	22	1146	126	14003	transition metal ion binding	187705|178121|180684|177088|180265|191719|183865|181412|179461|181481|181551|187183|187492|188594|183193|185260|177724|178933|174202|175710|173686|178821
3707	0.012167	9	273	126	14003	steroid hormone receptor activity	178121|180265|191719|183865|177724|178933|174202|178821|181551
19752	0.012167	7	169	126	14003	carboxylic acid metabolic process	178122|180897|3565206|178638|179290|3565680|181121
43436	0.012167	7	169	126	14003	oxoacid metabolic process	178122|180897|3565206|178638|179290|3565680|181121
6082	0.012167	7	169	126	14003	organic acid metabolic process	178122|180897|3565206|178638|179290|3565680|181121
4879	0.013015	9	278	126	14003	ligand-dependent nuclear receptor activity	178121|180265|191719|183865|177724|178933|174202|178821|181551
55114	0.013688	11	401	126	14003	oxidation reduction	187183|187705|178122|179461|183193|177958|177954|175710|172183|173686|179422
42180	0.014834	7	177	126	14003	cellular ketone metabolic process	178122|180897|3565206|178638|179290|3565680|181121
8519	0.015592	2	6	126	14003	ammonium transmembrane transporter activity	180729|180728
16705	0.016864	4	53	126	14003	oxidoreductase activity, acting on paired donors, with incorporation or reduction of molecular oxygen	178122|179461|177958|177954
4499	0.020315	2	7	126	14003	flavin-containing monooxygenase activity	177958|177954
15101	0.020315	2	7	126	14003	organic cation transmembrane transporter activity	180729|180728
43167	0.021605	24	1424	126	14003	ion binding	187705|178121|180684|177088|180265|191719|183865|184622|181412|179461|181481|181551|187183|187492|188594|183193|185260|177724|178933|174202|175710|173686|178821|175242
43169	0.021605	24	1424	126	14003	cation binding	187705|178121|180684|177088|180265|191719|183865|184622|181412|179461|181481|181551|187183|187492|188594|183193|185260|177724|178933|174202|175710|173686|178821|175242
3824	0.02439	44	3269	126	14003	catalytic activity	187705|177088|183469|181324|179461|180897|184295|181021|3565680|181121|172525|174706|174128|183193|174326|177958|174623|180080|178549|3565206|177954|175710|172183|180737|191421|178122|183975|185998|184622|181412|179290|187183|173747|179608|178638|176879|179506|179406|174398|173300|173686|174053|178797|179422
16709	0.024815	2	8	126	14003	oxidoreductase activity, acting on paired donors, with incorporation or reduction of molecular oxygen, NADH or NADPH as one donor, and incorporation of one atom of oxygen	177958|177954
50662	0.026303	6	150	126	14003	coenzyme binding	177958|178638|179506|177954|175710|174053
31300	0.026603	3	30	126	14003	intrinsic to organelle membrane	180684|177958|177954
4497	0.028523	5	106	126	14003	monooxygenase activity	187183|187705|183193|177958|177954
46872	0.028523	23	1382	126	14003	metal ion binding	187705|178121|180684|177088|180265|191719|183865|181412|179461|181481|181551|187183|187492|188594|183193|185260|177724|178933|174202|175710|173686|178821|175242
6952	0.046072	4	74	126	14003	defense response	184206|175502|174190|179289
Enriched GO terms in down-regulated F5 gene set
GO term ID	corr p-value	Genes annotated to GO class	Genes in the reference set annotated to GO class	Total number of genes in group with GO annotation	Total genes in C. elegans reference set	Description	Genes up-regulated and with enriched GO term.
6334	1.2702e-16	20	85	208	14003	nucleosome assembly	175031|175030|184804|181821|181545|186325|184113|180074|185332|184200|177628|186250|175029|246024|191668|191679|175026|175033|191673|191672
31497	1.2702e-16	20	85	208	14003	chromatin assembly	175031|175030|184804|181821|181545|186325|184113|180074|185332|184200|177628|186250|175029|246024|191668|191679|175026|175033|191673|191672
34728	1.2702e-16	20	85	208	14003	nucleosome organization	175031|175030|184804|181821|181545|186325|184113|180074|185332|184200|177628|186250|175029|246024|191668|191679|175026|175033|191673|191672
32993	1.2702e-16	20	86	208	14003	protein-DNA complex	175031|175030|184804|181821|181545|186325|184113|180074|185332|184200|177628|186250|175029|246024|191668|191679|175026|175033|191673|191672
786	1.2702e-16	20	86	208	14003	nucleosome	175031|175030|184804|181821|181545|186325|184113|180074|185332|184200|177628|186250|175029|246024|191668|191679|175026|175033|191673|191672
65004	3.5442e-16	20	91	208	14003	protein-DNA complex assembly	175031|175030|184804|181821|181545|186325|184113|180074|185332|184200|177628|186250|175029|246024|191668|191679|175026|175033|191673|191672
6323	3.8319e-16	20	92	208	14003	DNA packaging	175031|175030|184804|181821|181545|186325|184113|180074|185332|184200|177628|186250|175029|246024|191668|191679|175026|175033|191673|191672
71103	1.941e-15	20	100	208	14003	DNA conformation change	175031|175030|184804|181821|181545|186325|184113|180074|185332|184200|177628|186250|175029|246024|191668|191679|175026|175033|191673|191672
6333	5.7929e-15	20	106	208	14003	chromatin assembly or disassembly	175031|175030|184804|181821|181545|186325|184113|180074|185332|184200|177628|186250|175029|246024|191668|191679|175026|175033|191673|191672
785	5.5635e-14	20	119	208	14003	chromatin	175031|175030|184804|181821|181545|186325|184113|180074|185332|184200|177628|186250|175029|246024|191668|191679|175026|175033|191673|191672
6325	1.8753e-13	20	127	208	14003	chromatin organization	175031|175030|184804|181821|181545|186325|184113|180074|185332|184200|177628|186250|175029|246024|191668|191679|175026|175033|191673|191672
34622	1.5732e-12	20	142	208	14003	cellular macromolecular complex assembly	175031|175030|184804|181821|181545|186325|184113|180074|185332|184200|177628|186250|175029|246024|191668|191679|175026|175033|191673|191672
34621	5.4814e-12	20	152	208	14003	cellular macromolecular complex subunit organization	175031|175030|184804|181821|181545|186325|184113|180074|185332|184200|177628|186250|175029|246024|191668|191679|175026|175033|191673|191672
44427	8.4149e-12	20	156	208	14003	chromosomal part	175031|175030|184804|181821|181545|186325|184113|180074|185332|184200|177628|186250|175029|246024|191668|191679|175026|175033|191673|191672
65003	4.0757e-11	20	170	208	14003	macromolecular complex assembly	175031|175030|184804|181821|181545|186325|184113|180074|185332|184200|177628|186250|175029|246024|191668|191679|175026|175033|191673|191672
43933	1.0139e-10	20	179	208	14003	macromolecular complex subunit organization	175031|175030|184804|181821|181545|186325|184113|180074|185332|184200|177628|186250|175029|246024|191668|191679|175026|175033|191673|191672
16491	1.0259e-10	33	530	208	14003	oxidoreductase activity	179100|174195|189649|259861|181462|175737|173775|174522|179930|178962|191563|179156|174181|180884|174183|181851|178381|177192|184041|180162|184167|188350|177905|173940|179529|172358|174339|182409|176534|191555|173162|176353|177386
51276	1.2317e-10	20	182	208	14003	chromosome organization	175031|175030|184804|181821|181545|186325|184113|180074|185332|184200|177628|186250|175029|246024|191668|191679|175026|175033|191673|191672
8150	2.7951e-10	174	8703	208	14003	biological_process	179381|184052|266912|182398|187167|181462|183881|182275|175737|171773|179818|174127|179817|178569|191668|176785|174126|174522|179138|179930|178962|178324|192076|190055|178564|179650|179770|180301|177192|189355|177905|173940|177628|186250|179529|173426|191679|180702|176534|191555|177740|177862|178951|191673|191672|177383|176290|183902|180592|185367|180074|177939|172006|177938|173457|178747|178748|…
5694	5.838e-10	20	199	208	14003	chromosome	175031|175030|184804|181821|181545|186325|184113|180074|185332|184200|177628|186250|175029|246024|191668|191679|175026|175033|191673|191672
3824	6.7811e-10	92	3269	208	14003	catalytic activity	179100|180213|184052|259861|189866|266912|172309|181462|175737|175938|179818|174127|176785|179658|174126|174522|177314|179930|178962|174044|190055|179650|179056|180301|181279|177192|186960|188350|177905|173940|175766|179529|182409|179449|178875|176534|191555|177740|178951|177386|179444|179642|188959|179881|174195|189649|180830|177939|173775|178748|176643|190159|172288|178940|179478|191563|176366|…
6629	1.2908e-09	24	311	208	14003	lipid metabolic process	179100|182223|180404|184052|172309|181691|180162|184167|177939|176959|3896813|177905|173775|174339|179449|174522|177314|173162|176353|176671|178940|176311|177386|176366
44255	2.8792e-09	19	195	208	14003	cellular lipid metabolic process	179100|182223|180404|184052|180162|184167|177939|3896813|177905|173775|174339|179449|174522|177314|173162|176353|178940|177386|176366
55114	8.1136e-09	26	401	208	14003	oxidation reduction	179100|174195|189649|181462|175737|173775|174522|178962|179156|180884|181851|178381|177192|180162|184167|188350|173940|179529|172358|174339|182409|176534|191555|173162|176353|177386
22607	3.5022e-08	20	253	208	14003	cellular component assembly	175031|175030|184804|181821|181545|186325|184113|180074|185332|184200|177628|186250|175029|246024|191668|191679|175026|175033|191673|191672
3674	7.2631e-08	163	8274	208	14003	molecular_function	179381|184052|189866|266912|187167|181462|175737|171773|179818|174127|179817|178569|191668|176785|179658|174126|174522|179138|179930|178962|192076|190055|179650|179770|180301|180025|177192|177905|173940|177628|186250|179529|173426|191679|180702|176534|175049|191555|177740|177862|178951|179642|191673|191672|180592|180074|177939|177938|173457|178747|178748|178745|190159|179035|179156|180884|181851|…
6631	1.5175e-07	9	40	208	14003	fatty acid metabolic process	179100|177905|174339|174522|173162|176353|180162|177386|184167
44085	2.9152e-07	20	288	208	14003	cellular component biogenesis	175031|175030|184804|181821|181545|186325|184113|180074|185332|184200|177628|186250|175029|246024|191668|191679|175026|175033|191673|191672
3995	1.9413e-06	7	26	208	14003	acyl-CoA dehydrogenase activity	173940|172358|173162|176353|178962|177386|184167
42579	2.6249e-06	6	17	208	14003	microbody	181538|173162|176353|177386|191563|184167
5777	2.6249e-06	6	17	208	14003	peroxisome	181538|173162|176353|177386|191563|184167
32787	3.8371e-06	9	58	208	14003	monocarboxylic acid metabolic process	179100|177905|174339|174522|173162|176353|180162|177386|184167
50660	3.8371e-06	9	58	208	14003	FAD binding	173940|178381|172358|177192|173162|176353|178962|177386|184167
19752	4.6548e-06	14	169	208	14003	carboxylic acid metabolic process	179100|181279|183902|183911|180162|184167|172759|177905|174339|174522|173162|176353|178940|177386
43436	4.6548e-06	14	169	208	14003	oxoacid metabolic process	179100|181279|183902|183911|180162|184167|172759|177905|174339|174522|173162|176353|178940|177386
6082	4.6548e-06	14	169	208	14003	organic acid metabolic process	179100|181279|183902|183911|180162|184167|172759|177905|174339|174522|173162|176353|178940|177386
30258	6.439e-06	10	81	208	14003	lipid modification	177939|182223|180404|179449|184052|173162|178940|177386|176366|184167
6996	7.4008e-06	23	461	208	14003	organelle organization	175031|175030|184804|181821|181545|186325|184113|180074|185332|184200|177628|186250|175029|246024|191668|191679|175026|181538|176612|177314|175033|191673|191672
42180	7.5901e-06	14	177	208	14003	cellular ketone metabolic process	179100|181279|183902|183911|180162|184167|172759|177905|174339|174522|173162|176353|178940|177386
6952	2.676e-05	9	74	208	14003	defense response	174181|178804|178805|179381|172358|353387|181250|176452|174044
8152	5.0548e-05	75	3096	208	14003	metabolic process	179100|180213|179381|184052|259861|266912|172309|181462|175737|175938|179818|176785|174522|177314|178962|174044|190055|179650|180301|181279|177192|188350|177905|173940|175766|179529|182409|179449|178875|176534|191555|177740|178951|177386|188959|179881|174195|189649|183902|177939|173775|178748|176643|178940|179478|176366|179156|174181|180884|174183|182223|181851|178381|180404|183911|184041|181373|…
3997	5.6731e-05	4	8	208	14003	acyl-CoA oxidase activity	173162|176353|177386|184167
5488	5.9267e-05	115	5559	208	14003	binding	184052|266912|181462|175737|174127|179817|178569|191668|174126|174522|179138|178962|179770|180025|177192|177905|173940|177628|186250|179529|191679|180702|176534|175049|178951|179642|191673|191672|180074|177939|177938|173457|178748|178745|179156|180884|181851|180404|181855|183911|184041|184201|184167|184200|3896813|172759|172358|175867|179429|174499|173162|181786|181821|181545|259861|177314|180616…
16634	0.0001587	4	10	208	14003	oxidoreductase activity, acting on the CH-CH group of donors, oxygen as acceptor	173162|176353|177386|184167
48037	0.00023246	13	208	208	14003	cofactor binding	178381|177192|184167|172759|177905|173940|177968|172358|176612|173162|176353|178962|177386
50662	0.00024001	11	150	208	14003	coenzyme binding	177905|173940|178381|172358|177192|176612|173162|176353|178962|177386|184167
44446	0.0004543	24	640	208	14003	intracellular organelle part	179100|175031|175030|184804|181821|181545|186325|184113|180074|185332|184200|177628|186250|175029|246024|191668|191679|175026|176612|172288|175033|176872|191673|191672
16627	0.00053596	7	62	208	14003	oxidoreductase activity, acting on the CH-CH group of donors	173940|172358|173162|176353|178962|177386|184167
43228	0.00053596	22	565	208	14003	non-membrane-bounded organelle	175031|175030|184804|181821|181545|179381|186325|184113|180074|185332|184200|177628|186250|175029|246024|191668|191679|175026|175033|176872|191673|191672
43232	0.00053596	22	565	208	14003	intracellular non-membrane-bounded organelle	175031|175030|184804|181821|181545|179381|186325|184113|180074|185332|184200|177628|186250|175029|246024|191668|191679|175026|175033|176872|191673|191672
5624	0.00062282	4	14	208	14003	membrane fraction	180982|176612|172288|180162
30259	0.00063189	7	64	208	14003	lipid glycosylation	177939|182223|180404|179449|184052|178940|176366
5506	0.00063189	11	169	208	14003	iron ion binding	179156|188350|181851|178381|189649|173775|177192|174339|174522|179138|181462
30246	0.00069684	9	114	208	14003	carbohydrate binding	177939|181786|182223|180404|179449|184052|178940|176366|177420
44422	0.00099058	24	679	208	14003	organelle part	179100|175031|175030|184804|181821|181545|186325|184113|180074|185332|184200|177628|186250|175029|246024|191668|191679|175026|176612|172288|175033|176872|191673|191672
3677	0.0015352	28	882	208	14003	DNA binding	181821|181545|184113|180074|180272|177938|172840|178569|191668|175033|175031|175030|184804|181250|186325|187410|185332|184200|177628|186250|175029|246024|191679|175026|180702|179589|191673|191672
16042	0.001542	5	33	208	14003	lipid catabolic process	3896813|173775|173162|177386|184167
5626	0.0024248	4	20	208	14003	insoluble fraction	180982|176612|172288|180162
8415	0.0024248	6	57	208	14003	acyltransferase activity	179035|179881|177968|180126|186960|190055
4091	0.0024248	6	57	208	14003	carboxylesterase activity	176959|3896813|173775|189866|176671|176311
46395	0.0024812	5	37	208	14003	carboxylic acid catabolic process	181279|183902|173162|177386|184167
16054	0.0024812	5	37	208	14003	organic acid catabolic process	181279|183902|173162|177386|184167
32991	0.0027105	24	732	208	14003	macromolecular complex	175031|185875|175030|184804|181821|181545|183902|179381|186325|184113|180074|185332|184200|177628|186250|175029|246024|191668|191679|175026|175033|176872|191673|191672
6950	0.0028675	15	351	208	14003	response to stress	174181|179100|179381|353387|179060|181250|266912|178804|173775|178805|172358|176643|174046|176452|174044
6635	0.0029021	3	9	208	14003	fatty acid beta-oxidation	173162|177386|184167
9062	0.0029021	3	9	208	14003	fatty acid catabolic process	173162|177386|184167
45087	0.003156	4	22	208	14003	innate immune response	178804|178805|176452|174044
9055	0.0034348	9	145	208	14003	electron carrier activity	179156|188350|181851|178381|189649|177192|174522|179930|181462
16758	0.0034348	10	177	208	14003	transferase activity, transferring hexosyl groups	188959|177939|182223|180404|179449|179658|184052|190159|178940|176366
2376	0.0035635	4	23	208	14003	immune system process	178804|178805|176452|174044
6955	0.0035635	4	23	208	14003	immune response	178804|178805|176452|174044
34440	0.0037073	3	10	208	14003	lipid oxidation	173162|177386|184167
19395	0.0037073	3	10	208	14003	fatty acid oxidation	173162|177386|184167
267	0.0055747	4	26	208	14003	cell fraction	180982|176612|172288|180162
16298	0.0077679	5	49	208	14003	lipase activity	176959|3896813|173775|176671|176311
16757	0.0078188	10	199	208	14003	transferase activity, transferring glycosyl groups	188959|177939|182223|180404|179449|179658|184052|190159|178940|176366
51707	0.0082202	4	29	208	14003	response to other organism	178804|178805|176452|174044
9620	0.009945	3	14	208	14003	response to fungus	178804|178805|174044
50832	0.009945	3	14	208	14003	defense response to fungus	178804|178805|174044
44242	0.017753	3	17	208	14003	cellular lipid catabolic process	173162|177386|184167
43229	0.022468	43	1884	208	14003	intracellular organelle	188959|179100|181821|181545|183902|179381|184113|180074|177938|172840|178569|191668|172288|177314|175033|191563|175031|180982|175030|184804|186960|181250|186325|184167|187410|185332|184200|177628|186250|175029|246024|174339|191679|175026|181538|176612|173162|179589|176353|177386|176872|191673|191672
43226	0.023108	43	1888	208	14003	organelle	188959|179100|181821|181545|183902|179381|184113|180074|177938|172840|178569|191668|172288|177314|175033|191563|175031|180982|175030|184804|186960|181250|186325|184167|187410|185332|184200|177628|186250|175029|246024|174339|191679|175026|181538|176612|173162|179589|176353|177386|176872|191673|191672
51704	0.023455	5	64	208	14003	multi-organism process	180982|178804|178805|176452|174044
6633	0.027432	3	20	208	14003	fatty acid biosynthetic process	179100|174339|180162
45178	0.027765	2	6	208	14003	basal part of cell	179770|176612
16717	0.027765	2	6	208	14003	oxidoreductase activity, acting on paired donors, with oxidation of a pair of donors resulting in the reduction of molecular oxygen to two molecules of water	179100|180162
20037	0.036323	7	136	208	14003	heme binding	179156|188350|181851|189649|173775|174522|181462
40007	0.038071	32	1334	208	14003	growth	179100|178031|181821|179060|184113|180074|175938|179817|173775|173457|178747|191668|172288|179551|175031|175030|184804|186960|181250|186325|266725|181373|185332|184200|177628|186250|175029|246024|191679|176612|191673|191672
46906	0.038071	7	138	208	14003	tetrapyrrole binding	179156|188350|181851|189649|173775|174522|181462
44282	0.038071	5	73	208	14003	small molecule catabolic process	181279|183902|173162|177386|184167
4806	0.038071	3	23	208	14003	triglyceride lipase activity	176959|176671|176311
4497	0.04082	6	106	208	14003	monooxygenase activity	179156|188350|181851|189649|174522|181462
9607	0.04152	4	47	208	14003	response to biotic stimulus	178804|178805|176452|174044
30554	0.041988	23	871	208	14003	adenyl nucleotide binding	179056|178381|177192|266912|181373|180272|184167|174127|173940|172358|176643|181538|174499|172288|174126|173162|176353|178962|178940|179478|177386|176872|174044
1883	0.043279	23	874	208	14003	purine nucleoside binding	179056|178381|177192|266912|181373|180272|184167|174127|173940|172358|176643|181538|174499|172288|174126|173162|176353|178962|178940|179478|177386|176872|174044
1882	0.044603	23	877	208	14003	nucleoside binding	179056|178381|177192|266912|181373|180272|184167|174127|173940|172358|176643|181538|174499|172288|174126|173162|176353|178962|178940|179478|177386|176872|174044
